# Supplementary material for: 2-(Naphthalen-2-yl)azulene
Source: Acta Crystallogr Sect E Struct Rep Online. 2010 Feb 13;66(Pt 3):o592–3. doi: 10.1107/S1600536810004897 (PMC2983523; doi:10.1107/S1600536810004897)
Supplement: Supplementary file 1 [file e-66-0o592-sup1.cif]

##############################################################################
###                                                                        ###
###        Electronic paper (Acta Crystallographica Section E)             ###
###                                                                        ###
##############################################################################
#                                                                            #
# This CIF contains the data in a paper accepted for publication in Acta     #
# Crystallographica Section E. It conforms to the requirements of Notes      #
# for Authors for Section E, and has been peer reviewed under the auspices   #
# of the IUCr Commission on Journals.                                        #
#                                                                            #
# Full details of the Crystallographic Information File format               #
# are given in the paper "The Crystallographic Information File (CIF):       #
# a New Standard Archive File for Crystallography" by S. R. Hall, F. H.      #
# Allen and I. D. Brown [Acta Cryst. (1991), A47, 655-685].                  #
#                                                                            #
# The current version of the core CIF dictionary is obtainable from          #
# ftp://ftp.iucr.org/pub/cif_core.dic. The current version number is 2.4.    #
#                                                                            #
# Software is freely available for graphical display of the structure(s) in  #
# this CIF.  For information consult the CIF home page http://www.iucr.org/  #
# cif/home.html                                                              #
#                                                                            #
# This file may be used for bona fide research purposes within the           #
# scientific community so long as proper attribution is given to the journal # 
# article from which it was obtained.                                        #
#                                                                            #
##############################################################################
                                             
data_I
_audit_creation_method     SHELXL-97
_chemical_name_systematic
;
2-(naphthalen-2-yl)azulene
;
_chemical_name_common     2-(naphthalen-2-yl)azulene
_chemical_formula_moiety     'C20 H14'
_chemical_formula_sum     'C20 H14'
_chemical_formula_iupac     'C20 H14'
_chemical_formula_weight     254.31
_chemical_melting_point     ?
_chemical_melting_point_gt     547
_chemical_melting_point_lt     549
_symmetry_cell_setting     Triclinic
_symmetry_space_group_name_H-M     'P 1'
_symmetry_space_group_name_Hall     'P 1'
loop_
    _symmetry_equiv_pos_as_xyz
    'x, y, z'
_cell_length_a     6.0754(8)
_cell_length_b     7.6324(11)
_cell_length_c     14.5662(19)
_cell_angle_alpha     97.997(7)
_cell_angle_beta     97.179(6)
_cell_angle_gamma     90.526(7)
_cell_volume     663.38(16)
_cell_formula_units_Z     2
_cell_measurement_reflns_used     1303
_cell_measurement_theta_min     2.85
_cell_measurement_theta_max     24.71
_cell_measurement_temperature     293(2)
_exptl_crystal_description     block
_exptl_crystal_colour     blue
_exptl_crystal_size_max     0.35
_exptl_crystal_size_mid     0.32
_exptl_crystal_size_min     0.13
_exptl_crystal_density_diffrn     1.273
_exptl_crystal_density_meas     ?
_exptl_crystal_density_method     'not measured'
_exptl_crystal_F_000     268
_exptl_absorpt_coefficient_mu     0.072
_exptl_absorpt_correction_type     multi-scan
_exptl_absorpt_process_details     '(SADABS; Bruker, 1997)'
_exptl_absorpt_correction_T_min     0.9752
_exptl_absorpt_correction_T_max     0.9913
_exptl_special_details
;
;
_diffrn_ambient_temperature     293(2)
_diffrn_radiation_type     MoK\a
_diffrn_radiation_wavelength     0.71073
_diffrn_radiation_source     'fine-focus sealed tube'
_diffrn_radiation_monochromator     graphite
_diffrn_measurement_device_type     'Bruker SMART CCD area-detector'
_diffrn_measurement_method     '\f and \w scans'
_diffrn_detector_area_resol_mean     ?
_diffrn_reflns_number     3762
_diffrn_reflns_av_R_equivalents     0.0209
_diffrn_reflns_av_sigmaI/netI     0.0469
_diffrn_reflns_theta_min     1.42
_diffrn_reflns_theta_max     25.98
_diffrn_reflns_theta_full     25.98
_diffrn_measured_fraction_theta_max     0.985
_diffrn_measured_fraction_theta_full     0.985
_diffrn_reflns_limit_h_min     -7
_diffrn_reflns_limit_h_max     7
_diffrn_reflns_limit_k_min     -9
_diffrn_reflns_limit_k_max     8
_diffrn_reflns_limit_l_min     -17
_diffrn_reflns_limit_l_max     16
_diffrn_standards_number     0
_diffrn_standards_interval_count     ?
_diffrn_standards_interval_time     ?
_diffrn_standards_decay_%     ?
_refine_special_details
;
Refinement of <i>F</i>^2^ against ALL reflections. The weighted <i>R</i>-factor
wR and goodness of fit <i>S</i> are based on <i>F</i>^2^, conventional
<i>R</i>-factors <i>R</i> are based on <i>F</i>, with <i>F</i> set to zero for
negative <i>F</i>^2^. The threshold expression of <i>F</i>^2^ >
\s(<i>F</i>^2^) is used only for calculating <i>R</i>-factors(gt) etc. and is
not relevant to the choice of reflections for refinement. <i>R</i>-factors
based on <i>F</i>^2^ are statistically about twice as large as those based on
<i>F</i>, and <i>R</i>- factors based on ALL data will be even larger.
;
_reflns_number_total     2573
_reflns_number_gt     2039
_reflns_threshold_expression     I>2\s(I)
_refine_ls_structure_factor_coef     Fsqd
_refine_ls_matrix_type     full
_refine_ls_R_factor_all     0.0667
_refine_ls_R_factor_gt     0.0497
_refine_ls_wR_factor_gt     0.1182
_refine_ls_wR_factor_ref     0.1301
_refine_ls_goodness_of_fit_ref     1.036
_refine_ls_restrained_S_all     1.035
_refine_ls_number_reflns     2573
_refine_ls_number_parameters     361
_refine_ls_number_restraints     3
_refine_ls_hydrogen_treatment     constr
_refine_ls_weighting_scheme     calc
_refine_ls_weighting_details
                 'calc w=1/[\s^2^(Fo^2^)+(0.0764P)^2^] where P=(Fo^2^+2Fc^2^)/3'
_atom_sites_solution_hydrogens     geom
_atom_sites_solution_primary     direct
_atom_sites_solution_secondary     difmap
_refine_ls_shift/su_max     ?
_refine_ls_shift/su_max_lt     0.001
_refine_ls_shift/su_mean     <0.001
_refine_diff_density_max     0.162
_refine_diff_density_min     -0.158
_refine_ls_extinction_method     none
_refine_ls_extinction_coef     ?
loop_
    _atom_type_symbol
    _atom_type_description
    _atom_type_scat_dispersion_real
    _atom_type_scat_dispersion_imag
    _atom_type_scat_source
    'C' 'C' 0.0033 0.0016
                         'International Tables Vol C Tables 4.2.6.8 and 6.1.1.4'
    'H' 'H' 0.0000 0.0000
                         'International Tables Vol C Tables 4.2.6.8 and 6.1.1.4'
_computing_data_collection     '<i>SMART</i> (Bruker 1997)'
_computing_cell_refinement     '<i>SAINT</i> (Bruker 1997)'
_computing_data_reduction     '<i>SAINT</i> (Bruker 1997)'
_computing_structure_solution     '<i>SHELXS97</i> (Sheldrick, 2008)'
_computing_structure_refinement     '<i>SHELXL97</i> (Sheldrick, 2008)'
_computing_molecular_graphics     '<i>SHELXTL</i> (Sheldrick, 2008)'
_computing_publication_material     '<i>SHELXTL</i> (Sheldrick, 2008'
loop_
    _atom_site_type_symbol
    _atom_site_label
    _atom_site_fract_x
    _atom_site_fract_y
    _atom_site_fract_z
    _atom_site_U_iso_or_equiv
    _atom_site_adp_type
    _atom_site_calc_flag
    _atom_site_refinement_flags
    _atom_site_occupancy
    _atom_site_disorder_assembly
    _atom_site_disorder_group
    C C1 0.3852(6) 0.1216(5) 0.5454(3) 0.0531(10) Uani d . 1 . .
    H H1 0.4727 0.0839 0.4988 0.064 Uiso calc R 1 . .
    C C2 0.4630(7) 0.1084(5) 0.6353(3) 0.0576(11) Uani d . 1 . .
    H H2 0.6020 0.0617 0.6493 0.069 Uiso calc R 1 . .
    C C3 0.3356(7) 0.1650(5) 0.7080(3) 0.0526(10) Uani d . 1 . .
    C C4 0.4094(7) 0.1490(6) 0.8036(3) 0.0630(12) Uani d . 1 . .
    H H4 0.5453 0.0992 0.8199 0.076 Uiso calc R 1 . .
    C C5 0.2791(9) 0.2075(7) 0.8705(3) 0.0711(13) Uani d . 1 . .
    H H5 0.3277 0.1972 0.9326 0.085 Uiso calc R 1 . .
    C C6 0.0742(8) 0.2825(6) 0.8480(3) 0.0653(12) Uani d . 1 . .
    H H6 -0.0116 0.3220 0.8949 0.078 Uiso calc R 1 . .
    C C7 0.0002(7) 0.2978(5) 0.7577(3) 0.0545(10) Uani d . 1 . .
    H H7 -0.1365 0.3482 0.7437 0.065 Uiso calc R 1 . .
    C C8 0.1255(6) 0.2393(5) 0.6846(3) 0.0471(9) Uani d . 1 . .
    C C9 0.0509(6) 0.2508(5) 0.5908(3) 0.0480(9) Uani d . 1 . .
    H H9 -0.0859 0.3003 0.5759 0.058 Uiso calc R 1 . .
    C C10 0.1729(6) 0.1915(4) 0.5200(2) 0.0428(9) Uani d . 1 . .
    C C11 0.0910(6) 0.1919(5) 0.4208(3) 0.0436(9) Uani d . 1 . .
    C C12 -0.1122(6) 0.2601(5) 0.3858(3) 0.0479(9) Uani d . 1 . .
    H H12 -0.2134 0.3157 0.4223 0.057 Uiso calc R 1 . .
    C C13 -0.1395(6) 0.2324(4) 0.2889(3) 0.0443(9) Uani d . 1 . .
    C C14 -0.3185(6) 0.2829(5) 0.2301(3) 0.0496(9) Uani d . 1 . .
    H H14 -0.4308 0.3389 0.2599 0.060 Uiso calc R 1 . .
    C C15 -0.3528(7) 0.2615(6) 0.1338(3) 0.0574(11) Uani d . 1 . .
    H H15 -0.4841 0.3057 0.1072 0.069 Uiso calc R 1 . .
    C C16 -0.2149(7) 0.1818(6) 0.0712(3) 0.0584(11) Uani d . 1 . .
    H H16 -0.2676 0.1809 0.0084 0.070 Uiso calc R 1 . .
    C C17 -0.0131(7) 0.1044(6) 0.0883(3) 0.0591(11) Uani d . 1 . .
    H H17 0.0498 0.0587 0.0354 0.071 Uiso calc R 1 . .
    C C18 0.1091(7) 0.0848(5) 0.1718(3) 0.0540(10) Uani d . 1 . .
    H H18 0.2418 0.0263 0.1675 0.065 Uiso calc R 1 . .
    C C19 0.0620(6) 0.1398(5) 0.2616(3) 0.0470(9) Uani d . 1 . .
    C C20 0.1931(6) 0.1178(5) 0.3448(3) 0.0500(9) Uani d . 1 . .
    H H20 0.3286 0.0619 0.3488 0.060 Uiso calc R 1 . .
    C C1' 0.5370(6) 0.6436(5) 0.5553(3) 0.0456(9) Uani d . 1 . .
    H H1' 0.3975 0.5908 0.5352 0.055 Uiso calc R 1 . .
    C C2' 0.6193(6) 0.6635(4) 0.6506(3) 0.0440(9) Uani d . 1 . .
    C C3' 0.4909(7) 0.6150(5) 0.7189(3) 0.0522(10) Uani d . 1 . .
    H H3' 0.3505 0.5633 0.6997 0.063 Uiso calc R 1 . .
    C C4' 0.5691(7) 0.6425(6) 0.8116(3) 0.0607(11) Uani d . 1 . .
    H H4' 0.4830 0.6079 0.8548 0.073 Uiso calc R 1 . .
    C C5' 0.7779(7) 0.7226(6) 0.8422(3) 0.0622(11) Uani d . 1 . .
    H H5' 0.8277 0.7446 0.9059 0.075 Uiso calc R 1 . .
    C C6' 0.9095(7) 0.7690(5) 0.7797(3) 0.0569(10) Uani d . 1 . .
    H H6' 1.0496 0.8198 0.8008 0.068 Uiso calc R 1 . .
    C C7' 0.8332(6) 0.7400(5) 0.6821(3) 0.0487(9) Uani d . 1 . .
    C C8' 0.9599(6) 0.7907(5) 0.6147(3) 0.0536(10) Uani d . 1 . .
    H H8' 1.1029 0.8374 0.6333 0.064 Uiso calc R 1 . .
    C C9' 0.8756(6) 0.7720(5) 0.5237(3) 0.0486(9) Uani d . 1 . .
    H H9' 0.9626 0.8070 0.4809 0.058 Uiso calc R 1 . .
    C C10' 0.6590(6) 0.7009(4) 0.4907(2) 0.0420(8) Uani d . 1 . .
    C C11' 0.5689(6) 0.6949(4) 0.3917(3) 0.0432(9) Uani d . 1 . .
    C C12' 0.6771(6) 0.7610(5) 0.3238(3) 0.0467(9) Uani d . 1 . .
    H H12' 0.8171 0.8159 0.3342 0.056 Uiso calc R 1 . .
    C C13' 0.5428(6) 0.7320(5) 0.2383(3) 0.0456(9) Uani d . 1 . .
    C C14' 0.5962(7) 0.7764(5) 0.1547(3) 0.0526(10) Uani d . 1 . .
    H H14' 0.7334 0.8335 0.1577 0.063 Uiso calc R 1 . .
    C C15' 0.4729(7) 0.7471(6) 0.0676(3) 0.0574(11) Uani d . 1 . .
    H H15' 0.5391 0.7871 0.0198 0.069 Uiso calc R 1 . .
    C C16' 0.2669(7) 0.6676(6) 0.0410(3) 0.0569(10) Uani d . 1 . .
    H H16' 0.2159 0.6595 -0.0224 0.068 Uiso calc R 1 . .
    C C17' 0.1225(7) 0.5972(5) 0.0944(3) 0.0549(10) Uani d . 1 . .
    H H17' -0.0119 0.5511 0.0620 0.066 Uiso calc R 1 . .
    C C18' 0.1523(6) 0.5867(5) 0.1894(3) 0.0482(9) Uani d . 1 . .
    H H18' 0.0357 0.5345 0.2124 0.058 Uiso calc R 1 . .
    C C19' 0.3336(6) 0.6442(4) 0.2542(3) 0.0435(8) Uani d . 1 . .
    C C20' 0.3596(6) 0.6260(5) 0.3491(3) 0.0459(9) Uani d . 1 . .
    H H20' 0.2543 0.5758 0.3795 0.055 Uiso calc R 1 . .
loop_
    _atom_site_aniso_label
    _atom_site_aniso_U_11
    _atom_site_aniso_U_22
    _atom_site_aniso_U_33
    _atom_site_aniso_U_12
    _atom_site_aniso_U_13
    _atom_site_aniso_U_23
    C1 0.047(2) 0.048(2) 0.063(3) 0.0042(18) 0.0056(19) 0.0059(19)
    C2 0.049(2) 0.047(2) 0.075(3) 0.0051(19) 0.003(2) 0.007(2)
    C3 0.048(2) 0.041(2) 0.066(3) -0.0037(18) 0.0014(19) 0.0053(18)
    C4 0.055(3) 0.061(3) 0.070(3) -0.003(2) -0.007(2) 0.011(2)
    C5 0.075(3) 0.085(3) 0.049(3) -0.009(3) -0.008(2) 0.010(2)
    C6 0.062(3) 0.077(3) 0.054(3) -0.005(2) 0.010(2) -0.001(2)
    C7 0.049(2) 0.055(2) 0.057(3) 0.0003(19) 0.0057(18) -0.0010(19)
    C8 0.049(2) 0.036(2) 0.053(2) -0.0037(17) 0.0015(17) 0.0011(17)
    C9 0.044(2) 0.041(2) 0.059(2) 0.0024(17) 0.0063(17) 0.0077(17)
    C10 0.0410(19) 0.0329(19) 0.054(2) -0.0020(16) 0.0063(16) 0.0046(16)
    C11 0.038(2) 0.0348(19) 0.058(2) 0.0015(16) 0.0054(16) 0.0067(17)
    C12 0.044(2) 0.045(2) 0.054(3) 0.0057(17) 0.0066(17) 0.0051(17)
    C13 0.0359(19) 0.0331(18) 0.065(3) 0.0057(14) 0.0081(16) 0.0081(17)
    C14 0.043(2) 0.047(2) 0.059(3) 0.0061(17) 0.0087(17) 0.0080(18)
    C15 0.050(2) 0.060(3) 0.064(3) 0.006(2) 0.0025(19) 0.016(2)
    C16 0.057(3) 0.066(3) 0.053(2) -0.003(2) 0.0024(19) 0.013(2)
    C17 0.059(3) 0.059(3) 0.063(3) 0.001(2) 0.018(2) 0.012(2)
    C18 0.049(2) 0.051(2) 0.064(3) 0.0026(18) 0.0158(19) 0.0096(19)
    C19 0.042(2) 0.0363(19) 0.065(2) 0.0021(15) 0.0154(17) 0.0079(17)
    C20 0.046(2) 0.046(2) 0.059(2) 0.0073(18) 0.0093(18) 0.0084(18)
    C1' 0.038(2) 0.039(2) 0.060(2) -0.0012(16) 0.0065(17) 0.0073(17)
    C2' 0.045(2) 0.0330(19) 0.055(2) 0.0021(16) 0.0100(17) 0.0065(16)
    C3' 0.045(2) 0.053(2) 0.061(3) -0.0004(18) 0.0114(18) 0.0114(19)
    C4' 0.059(3) 0.072(3) 0.054(3) 0.007(2) 0.013(2) 0.013(2)
    C5' 0.063(3) 0.072(3) 0.049(2) 0.013(2) 0.003(2) 0.003(2)
    C6' 0.049(2) 0.058(3) 0.062(3) 0.0041(19) 0.0021(19) 0.0034(19)
    C7' 0.043(2) 0.041(2) 0.062(3) 0.0055(17) 0.0073(17) 0.0083(17)
    C8' 0.042(2) 0.051(2) 0.067(3) -0.0062(18) 0.0022(19) 0.0087(19)
    C9' 0.043(2) 0.045(2) 0.058(2) 0.0000(17) 0.0106(17) 0.0067(18)
    C10' 0.045(2) 0.0319(18) 0.050(2) 0.0036(16) 0.0103(16) 0.0042(16)
    C11' 0.042(2) 0.0345(19) 0.054(2) 0.0047(16) 0.0098(16) 0.0065(16)
    C12' 0.041(2) 0.044(2) 0.056(2) -0.0016(17) 0.0085(17) 0.0050(17)
    C13' 0.044(2) 0.0386(19) 0.055(2) 0.0039(16) 0.0121(17) 0.0044(16)
    C14' 0.053(2) 0.050(2) 0.057(3) 0.0013(18) 0.0178(19) 0.0058(18)
    C15' 0.056(3) 0.063(3) 0.055(3) 0.005(2) 0.017(2) 0.0069(19)
    C16' 0.059(3) 0.068(3) 0.042(2) 0.008(2) 0.0062(18) 0.0022(19)
    C17' 0.047(2) 0.059(3) 0.056(3) 0.0019(19) 0.0024(18) 0.0024(19)
    C18' 0.040(2) 0.041(2) 0.064(3) -0.0002(16) 0.0087(17) 0.0077(17)
    C19' 0.0365(19) 0.0377(19) 0.057(2) 0.0035(15) 0.0105(16) 0.0057(16)
    C20' 0.038(2) 0.043(2) 0.058(2) 0.0019(16) 0.0082(17) 0.0098(17)
_geom_special_details
;
 All esds (except the esd in the dihedral angle between two l.s. planes)
 are estimated using the full covariance matrix.  The cell esds are taken
 into account individually in the estimation of esds in distances, angles
 and torsion angles; correlations between esds in cell parameters are only
 used when they are defined by crystal symmetry.  An approximate (isotropic)
 treatment of cell esds is used for estimating esds involving l.s. planes.
;
loop_
    _geom_bond_atom_site_label_1
    _geom_bond_atom_site_label_2
    _geom_bond_site_symmetry_2
    _geom_bond_distance
    _geom_bond_publ_flag
    C1 C2 . 1.353(5) ?
    C1 C10 . 1.426(5) ?
    C1 H1 . 0.9300 ?
    C2 C3 . 1.411(6) ?
    C2 H2 . 0.9300 ?
    C3 C8 . 1.423(5) ?
    C3 C4 . 1.431(6) ?
    C4 C5 . 1.362(7) ?
    C4 H4 . 0.9300 ?
    C5 C6 . 1.395(7) ?
    C5 H5 . 0.9300 ?
    C6 C7 . 1.357(5) ?
    C6 H6 . 0.9300 ?
    C7 C8 . 1.410(5) ?
    C7 H7 . 0.9300 ?
    C8 C9 . 1.400(5) ?
    C9 C10 . 1.373(5) ?
    C9 H9 . 0.9300 ?
    C10 C11 . 1.469(5) ?
    C11 C20 . 1.391(5) ?
    C11 C12 . 1.408(5) ?
    C12 C13 . 1.386(5) ?
    C12 H12 . 0.9300 ?
    C13 C14 . 1.389(5) ?
    C13 C19 . 1.488(5) ?
    C14 C15 . 1.379(5) ?
    C14 H14 . 0.9300 ?
    C15 C16 . 1.395(6) ?
    C15 H15 . 0.9300 ?
    C16 C17 . 1.376(6) ?
    C16 H16 . 0.9300 ?
    C17 C18 . 1.371(6) ?
    C17 H17 . 0.9300 ?
    C18 C19 . 1.383(5) ?
    C18 H18 . 0.9300 ?
    C19 C20 . 1.396(5) ?
    C20 H20 . 0.9300 ?
    C1' C10' . 1.382(5) ?
    C1' C2' . 1.402(5) ?
    C1' H1' . 0.9300 ?
    C2' C7' . 1.415(5) ?
    C2' C3' . 1.423(5) ?
    C3' C4' . 1.361(6) ?
    C3' H3' . 0.9300 ?
    C4' C5' . 1.397(6) ?
    C4' H4' . 0.9300 ?
    C5' C6' . 1.365(6) ?
    C5' H5' . 0.9300 ?
    C6' C7' . 1.425(5) ?
    C6' H6' . 0.9300 ?
    C7' C8' . 1.412(5) ?
    C8' C9' . 1.348(5) ?
    C8' H8' . 0.9300 ?
    C9' C10' . 1.418(5) ?
    C9' H9' . 0.9300 ?
    C10' C11' . 1.471(5) ?
    C11' C12' . 1.401(5) ?
    C11' C20' . 1.407(5) ?
    C12' C13' . 1.390(5) ?
    C12' H12' . 0.9300 ?
    C13' C14' . 1.384(5) ?
    C13' C19' . 1.490(5) ?
    C14' C15' . 1.379(5) ?
    C14' H14' . 0.9300 ?
    C15' C16' . 1.372(6) ?
    C15' H15' . 0.9300 ?
    C16' C17' . 1.394(6) ?
    C16' H16' . 0.9300 ?
    C17' C18' . 1.386(5) ?
    C17' H17' . 0.9300 ?
    C18' C19' . 1.383(5) ?
    C18' H18' . 0.9300 ?
    C19' C20' . 1.398(5) ?
    C20' H20' . 0.9300 ?
loop_
    _geom_angle_atom_site_label_1
    _geom_angle_atom_site_label_2
    _geom_angle_atom_site_label_3
    _geom_angle_site_symmetry_1
    _geom_angle_site_symmetry_3
    _geom_angle
    _geom_angle_publ_flag
    C2 C1 C10 . . 122.0(4) ?
    C2 C1 H1 . . 119.0 ?
    C10 C1 H1 . . 119.0 ?
    C1 C2 C3 . . 120.7(4) ?
    C1 C2 H2 . . 119.7 ?
    C3 C2 H2 . . 119.7 ?
    C2 C3 C8 . . 118.4(4) ?
    C2 C3 C4 . . 122.4(4) ?
    C8 C3 C4 . . 119.2(4) ?
    C5 C4 C3 . . 119.4(4) ?
    C5 C4 H4 . . 120.3 ?
    C3 C4 H4 . . 120.3 ?
    C4 C5 C6 . . 121.5(4) ?
    C4 C5 H5 . . 119.2 ?
    C6 C5 H5 . . 119.2 ?
    C7 C6 C5 . . 120.1(4) ?
    C7 C6 H6 . . 120.0 ?
    C5 C6 H6 . . 120.0 ?
    C6 C7 C8 . . 121.6(4) ?
    C6 C7 H7 . . 119.2 ?
    C8 C7 H7 . . 119.2 ?
    C9 C8 C7 . . 122.7(3) ?
    C9 C8 C3 . . 119.2(4) ?
    C7 C8 C3 . . 118.1(4) ?
    C10 C9 C8 . . 122.3(3) ?
    C10 C9 H9 . . 118.9 ?
    C8 C9 H9 . . 118.9 ?
    C9 C10 C1 . . 117.5(3) ?
    C9 C10 C11 . . 122.9(3) ?
    C1 C10 C11 . . 119.5(3) ?
    C20 C11 C12 . . 107.7(3) ?
    C20 C11 C10 . . 126.5(3) ?
    C12 C11 C10 . . 125.7(3) ?
    C13 C12 C11 . . 110.1(3) ?
    C13 C12 H12 . . 124.9 ?
    C11 C12 H12 . . 124.9 ?
    C12 C13 C14 . . 126.5(3) ?
    C12 C13 C19 . . 105.9(3) ?
    C14 C13 C19 . . 127.6(4) ?
    C15 C14 C13 . . 129.0(4) ?
    C15 C14 H14 . . 115.5 ?
    C13 C14 H14 . . 115.5 ?
    C14 C15 C16 . . 128.1(4) ?
    C14 C15 H15 . . 116.0 ?
    C16 C15 H15 . . 116.0 ?
    C17 C16 C15 . . 129.9(4) ?
    C17 C16 H16 . . 115.1 ?
    C15 C16 H16 . . 115.1 ?
    C18 C17 C16 . . 129.6(4) ?
    C18 C17 H17 . . 115.2 ?
    C16 C17 H17 . . 115.2 ?
    C17 C18 C19 . . 128.9(4) ?
    C17 C18 H18 . . 115.6 ?
    C19 C18 H18 . . 115.6 ?
    C18 C19 C20 . . 126.8(4) ?
    C18 C19 C13 . . 126.9(4) ?
    C20 C19 C13 . . 106.3(3) ?
    C11 C20 C19 . . 109.9(3) ?
    C11 C20 H20 . . 125.0 ?
    C19 C20 H20 . . 125.0 ?
    C10' C1' C2' . . 121.3(3) ?
    C10' C1' H1' . . 119.3 ?
    C2' C1' H1' . . 119.3 ?
    C1' C2' C7' . . 120.0(3) ?
    C1' C2' C3' . . 122.1(3) ?
    C7' C2' C3' . . 117.8(4) ?
    C4' C3' C2' . . 121.4(4) ?
    C4' C3' H3' . . 119.3 ?
    C2' C3' H3' . . 119.3 ?
    C3' C4' C5' . . 120.3(4) ?
    C3' C4' H4' . . 119.8 ?
    C5' C4' H4' . . 119.8 ?
    C6' C5' C4' . . 120.6(4) ?
    C6' C5' H5' . . 119.7 ?
    C4' C5' H5' . . 119.7 ?
    C5' C6' C7' . . 120.3(4) ?
    C5' C6' H6' . . 119.9 ?
    C7' C6' H6' . . 119.9 ?
    C8' C7' C2' . . 118.0(4) ?
    C8' C7' C6' . . 122.5(4) ?
    C2' C7' C6' . . 119.4(4) ?
    C9' C8' C7' . . 120.7(4) ?
    C9' C8' H8' . . 119.7 ?
    C7' C8' H8' . . 119.7 ?
    C8' C9' C10' . . 122.5(3) ?
    C8' C9' H9' . . 118.8 ?
    C10' C9' H9' . . 118.8 ?
    C1' C10' C9' . . 117.4(3) ?
    C1' C10' C11' . . 122.2(3) ?
    C9' C10' C11' . . 120.3(3) ?
    C12' C11' C20' . . 108.1(3) ?
    C12' C11' C10' . . 125.3(3) ?
    C20' C11' C10' . . 126.5(3) ?
    C13' C12' C11' . . 109.4(3) ?
    C13' C12' H12' . . 125.3 ?
    C11' C12' H12' . . 125.3 ?
    C14' C13' C12' . . 125.9(4) ?
    C14' C13' C19' . . 127.1(4) ?
    C12' C13' C19' . . 107.0(3) ?
    C15' C14' C13' . . 128.5(4) ?
    C15' C14' H14' . . 115.7 ?
    C13' C14' H14' . . 115.7 ?
    C16' C15' C14' . . 129.5(4) ?
    C16' C15' H15' . . 115.3 ?
    C14' C15' H15' . . 115.3 ?
    C15' C16' C17' . . 130.0(4) ?
    C15' C16' H16' . . 115.0 ?
    C17' C16' H16' . . 115.0 ?
    C18' C17' C16' . . 128.7(4) ?
    C18' C17' H17' . . 115.7 ?
    C16' C17' H17' . . 115.7 ?
    C19' C18' C17' . . 128.2(4) ?
    C19' C18' H18' . . 115.9 ?
    C17' C18' H18' . . 115.9 ?
    C18' C19' C20' . . 126.2(3) ?
    C18' C19' C13' . . 128.1(3) ?
    C20' C19' C13' . . 105.6(3) ?
    C19' C20' C11' . . 109.8(3) ?
    C19' C20' H20' . . 125.1 ?
    C11' C20' H20' . . 125.1 ?
loop_
    _geom_torsion_atom_site_label_1
    _geom_torsion_atom_site_label_2
    _geom_torsion_atom_site_label_3
    _geom_torsion_atom_site_label_4
    _geom_torsion_site_symmetry_1
    _geom_torsion_site_symmetry_2
    _geom_torsion_site_symmetry_3
    _geom_torsion_site_symmetry_4
    _geom_torsion
    _geom_torsion_publ_flag
    C10 C1 C2 C3 . . . . -0.3(6) ?
    C1 C2 C3 C8 . . . . -1.2(6) ?
    C1 C2 C3 C4 . . . . 178.3(4) ?
    C2 C3 C4 C5 . . . . 179.5(4) ?
    C8 C3 C4 C5 . . . . -1.0(6) ?
    C3 C4 C5 C6 . . . . 0.2(7) ?
    C4 C5 C6 C7 . . . . 0.3(8) ?
    C5 C6 C7 C8 . . . . 0.1(7) ?
    C6 C7 C8 C9 . . . . 178.9(4) ?
    C6 C7 C8 C3 . . . . -0.9(6) ?
    C2 C3 C8 C9 . . . . 1.1(5) ?
    C4 C3 C8 C9 . . . . -178.4(4) ?
    C2 C3 C8 C7 . . . . -179.1(4) ?
    C4 C3 C8 C7 . . . . 1.3(5) ?
    C7 C8 C9 C10 . . . . -179.2(4) ?
    C3 C8 C9 C10 . . . . 0.5(5) ?
    C8 C9 C10 C1 . . . . -2.0(5) ?
    C8 C9 C10 C11 . . . . 175.9(3) ?
    C2 C1 C10 C9 . . . . 1.9(5) ?
    C2 C1 C10 C11 . . . . -176.0(3) ?
    C9 C10 C11 C20 . . . . -172.8(4) ?
    C1 C10 C11 C20 . . . . 5.0(5) ?
    C9 C10 C11 C12 . . . . 3.7(5) ?
    C1 C10 C11 C12 . . . . -178.5(4) ?
    C20 C11 C12 C13 . . . . -0.7(4) ?
    C10 C11 C12 C13 . . . . -177.7(3) ?
    C11 C12 C13 C14 . . . . -179.4(3) ?
    C11 C12 C13 C19 . . . . 0.0(4) ?
    C12 C13 C14 C15 . . . . 178.8(4) ?
    C19 C13 C14 C15 . . . . -0.5(6) ?
    C13 C14 C15 C16 . . . . 0.5(7) ?
    C14 C15 C16 C17 . . . . 0.3(8) ?
    C15 C16 C17 C18 . . . . -0.3(8) ?
    C16 C17 C18 C19 . . . . -0.8(7) ?
    C17 C18 C19 C20 . . . . -179.4(4) ?
    C17 C18 C19 C13 . . . . 1.3(7) ?
    C12 C13 C19 C18 . . . . 180.0(4) ?
    C14 C13 C19 C18 . . . . -0.6(6) ?
    C12 C13 C19 C20 . . . . 0.6(4) ?
    C14 C13 C19 C20 . . . . -179.9(3) ?
    C12 C11 C20 C19 . . . . 1.1(4) ?
    C10 C11 C20 C19 . . . . 178.1(3) ?
    C18 C19 C20 C11 . . . . 179.6(4) ?
    C13 C19 C20 C11 . . . . -1.1(4) ?
    C10' C1' C2' C7' . . . . -1.4(5) ?
    C10' C1' C2' C3' . . . . 176.2(3) ?
    C1' C2' C3' C4' . . . . -176.9(4) ?
    C7' C2' C3' C4' . . . . 0.7(5) ?
    C2' C3' C4' C5' . . . . 1.1(6) ?
    C3' C4' C5' C6' . . . . -2.2(7) ?
    C4' C5' C6' C7' . . . . 1.5(7) ?
    C1' C2' C7' C8' . . . . -1.4(5) ?
    C3' C2' C7' C8' . . . . -179.1(3) ?
    C1' C2' C7' C6' . . . . 176.3(3) ?
    C3' C2' C7' C6' . . . . -1.4(5) ?
    C5' C6' C7' C8' . . . . 177.9(4) ?
    C5' C6' C7' C2' . . . . 0.3(6) ?
    C2' C7' C8' C9' . . . . 2.3(5) ?
    C6' C7' C8' C9' . . . . -175.4(3) ?
    C7' C8' C9' C10' . . . . -0.3(6) ?
    C2' C1' C10' C9' . . . . 3.3(5) ?
    C2' C1' C10' C11' . . . . -174.8(3) ?
    C8' C9' C10' C1' . . . . -2.5(5) ?
    C8' C9' C10' C11' . . . . 175.7(3) ?
    C1' C10' C11' C12' . . . . 175.6(4) ?
    C9' C10' C11' C12' . . . . -2.4(5) ?
    C1' C10' C11' C20' . . . . -3.0(5) ?
    C9' C10' C11' C20' . . . . 178.9(4) ?
    C20' C11' C12' C13' . . . . -1.3(4) ?
    C10' C11' C12' C13' . . . . 179.8(3) ?
    C11' C12' C13' C14' . . . . -178.7(4) ?
    C11' C12' C13' C19' . . . . 1.1(4) ?
    C12' C13' C14' C15' . . . . 178.2(4) ?
    C19' C13' C14' C15' . . . . -1.5(7) ?
    C13' C14' C15' C16' . . . . 0.2(8) ?
    C14' C15' C16' C17' . . . . 1.4(8) ?
    C15' C16' C17' C18' . . . . -1.2(8) ?
    C16' C17' C18' C19' . . . . 0.1(7) ?
    C17' C18' C19' C20' . . . . -177.9(4) ?
    C17' C18' C19' C13' . . . . 0.0(6) ?
    C14' C13' C19' C18' . . . . 1.1(6) ?
    C12' C13' C19' C18' . . . . -178.7(3) ?
    C14' C13' C19' C20' . . . . 179.3(4) ?
    C12' C13' C19' C20' . . . . -0.4(4) ?
    C18' C19' C20' C11' . . . . 177.9(3) ?
    C13' C19' C20' C11' . . . . -0.4(4) ?
    C12' C11' C20' C19' . . . . 1.0(4) ?
    C10' C11' C20' C19' . . . . 179.9(3) ?
loop_
    _geom_hbond_atom_site_label_D
    _geom_hbond_atom_site_label_H
    _geom_hbond_atom_site_label_A
    _geom_hbond_site_symmetry_A
    _geom_hbond_distance_DH
    _geom_hbond_distance_HA
    _geom_hbond_distance_DA
    _geom_hbond_angle_DHA
    C2 H2 Cg5 1_545 0.93 2.84 3.488(4) 128
    C7 H7 Cg6 1_455 0.93 2.81 3.544(4) 137
    C8' H8' Cg1 1_665 0.93 2.82 3.456(4) 126
    C14 H14 Cg7 1_455 0.93 2.75 3.430(4) 131
    C14' H14' Cg4 1_665 0.93 2.77 3.485(4) 135
    C18 H18 Cg8 1_545 0.93 2.73 3.446(4) 134
    C18' H18' Cg4 1_555 0.93 2.79 3.463(4) 130
data_New_Global_Publ_Block
_journal_date_recd_electronic     2010-02-03
_journal_date_accepted     2010-02-08
_journal_name_full     'Acta Crystallographica, Section E'
_journal_year     2010
_journal_volume     66
_journal_issue      3
_journal_page_first     o592
_journal_page_last     o593
_journal_paper_category     QO
_journal_coeditor_code     SJ2726
_publ_contact_author_name     'Zhu-Guo Xu'
_publ_contact_author_address
;
State Key Laboratory of Applied Organic Chemistry and College of Chemistry and
Chemical Engineering, Lanzhou University
Lanzhou
Gansu
730000
People's Republic of China
;
_publ_contact_author_email     'xuzhg@lzu.edu.cn'
_publ_contact_author_fax     '+8609318912365'
_publ_contact_author_phone     '+8609318912365'
_publ_section_title
;
2-(Naphthalen-2-yl)azulene
;
_publ_section_title_footnote     .
loop_
    _publ_author_name
    _publ_author_footnote
    _publ_author_address
    'Ye, Jian'
;
?
;
;
State Key Laboratory of Applied Organic Chemistry and College of Chemistry and
Chemical Engineering, Lanzhou University
Lanzhou
Gansu
730000
People's Republic of China
;
    'Shi, Zi-Fa' .
;
State Key Laboratory of Applied Organic Chemistry and College of Chemistry and
Chemical Engineering, Lanzhou University
Lanzhou
Gansu
730000
People's Republic of China
;
    'Sun, Chun-Lin' .
;
State Key Laboratory of Applied Organic Chemistry and College of Chemistry and
Chemical Engineering, Lanzhou University
Lanzhou
Gansu
730000
People's Republic of China
;
    'Xu*, Zhu-Guo' .
;
State Key Laboratory of Applied Organic Chemistry and College of Chemistry and
Chemical Engineering, Lanzhou University
Lanzhou
Gansu
730000
People's Republic of China
;
    'Zhang, Hao-Li' .
;
State Key Laboratory of Applied Organic Chemistry and College of Chemistry and
Chemical Engineering, Lanzhou University
Lanzhou
Gansu
730000
People's Republic of China
;
_publ_section_synopsis     .
