# Supplementary material for: 2-(Naphthalen-2-yl)azulene
Source: Acta Crystallogr Sect E Struct Rep Online. 2010 Feb 13;66(Pt 3):o592–3. doi: 10.1107/S1600536810004897 (PMC2983523; doi:10.1107/S1600536810004897)
Supplement: Supplementary file 2 [file e-66-0o592-Isup2.hkl]

# 
# h,k,l, Fc-squared, Fo-squared, sigma(Fo-squared) and status flag 
# 
data_I
_shelx_title ' I         P1           R = 0.05' 
_shelx_refln_list_code          4 
_shelx_F_calc_maximum      122.59 
_exptl_crystal_F_000       268.00 
_reflns_d_resolution_high  0.8112 
 
loop_ 
 _symmetry_equiv_pos_as_xyz 
 'x, y, z' 
 
_cell_length_a     6.0754 
_cell_length_b     7.6324 
_cell_length_c    14.5662 
_cell_angle_alpha  97.997 
_cell_angle_beta   97.179 
_cell_angle_gamma  90.526 
 
_shelx_F_squared_multiplier     1.000 
 
loop_ 
 _refln_index_h 
 _refln_index_k 
 _refln_index_l 
 _refln_F_squared_calc 
 _refln_F_squared_meas 
 _refln_F_squared_sigma 
 _refln_observed_status 
   1   0   0       12.02       12.18      0.80 o 
   2   0   0      439.88      377.08     11.38 o 
   3   0   0        4.45        3.94      0.95 o 
   4   0   0      160.86      156.89      6.25 o 
   5   0   0       10.17       11.58      1.28 o 
   6   0   0        8.05        8.15      1.38 o 
  -7   1   0        0.60        0.95      1.04 o 
  -6   1   0        0.49        0.10      0.70 o 
  -5   1   0       58.80       69.67      2.80 o 
  -4   1   0        4.94        5.84      0.83 o 
  -3   1   0      453.63      517.84     11.40 o 
  -2   1   0       21.83       21.97      1.30 o 
  -1   1   0     3482.20     3648.05     74.96 o 
   0   1   0        1.62       -0.71      0.71 o 
   1   1   0     2632.58     2504.30     50.97 o 
   2   1   0      108.53      100.76      3.97 o 
   3   1   0      546.21      541.56     16.74 o 
   4   1   0       29.02       28.70      1.80 o 
   5   1   0       19.11       19.09      1.36 o 
   6   1   0        9.72        8.50      2.07 o 
   7   1   0        2.22        3.00      1.85 o 
  -7   2   0        1.80        0.35      1.12 o 
  -6   2   0        8.77        9.50      2.07 o 
  -5   2   0       24.23       24.70      2.38 o 
  -4   2   0      124.01      127.37      5.54 o 
  -3   2   0      163.41      157.27      6.09 o 
  -2   2   0       31.79       41.51      3.80 o 
  -1   2   0     3159.13     3336.96    100.30 o 
   0   2   0    15029.12    16010.43    325.44 o 
   1   2   0     1440.05     1411.52     29.09 o 
   2   2   0       50.84       53.21      1.87 o 
   3   2   0       52.27       38.30      1.43 o 
   4   2   0       67.15       70.14      4.10 o 
   5   2   0       56.03       45.94      3.57 o 
   6   2   0        0.34       -0.53      1.25 o 
   7   2   0        0.33       -0.51      1.57 o 
  -7   3   0        0.47        0.47      1.01 o 
  -6   3   0        4.75        3.99      1.75 o 
  -5   3   0       18.37       20.04      2.33 o 
  -4   3   0        1.16        2.51      1.08 o 
  -3   3   0       53.50       54.55      3.02 o 
  -1   3   0     1002.21      986.39     21.04 o 
   0   3   0        6.77        7.75      0.65 o 
   1   3   0      409.00      448.98     18.36 o 
   2   3   0      272.20      279.34      6.79 o 
   3   3   0      127.74      125.91      3.89 o 
   4   3   0       70.50       67.18      4.23 o 
   5   3   0       10.37       10.88      2.23 o 
   6   3   0        3.52        1.90      1.64 o 
  -6   4   0        0.58       -0.14      1.45 o 
  -5   4   0       57.41       49.54      3.54 o 
  -4   4   0       76.44       69.24      3.92 o 
  -3   4   0       44.33       38.29      2.64 o 
  -1   4   0     1269.62     1196.17     24.73 o 
   0   4   0       13.54       15.76      1.56 o 
   1   4   0      285.66      317.17      7.48 o 
   2   4   0      103.04       98.01      3.20 o 
   3   4   0       22.00       21.12      1.52 o 
   4   4   0       17.04       19.52      2.55 o 
   5   4   0       26.91       24.02      3.18 o 
   6   4   0        1.31        2.76      1.85 o 
  -6   5   0        1.07       -0.28      1.70 o 
  -5   5   0        5.18        3.33      1.75 o 
  -4   5   0        5.54        6.46      1.82 o 
  -3   5   0       71.21       62.66      3.81 o 
  -1   5   0       69.21       64.19      3.70 o 
   0   5   0        0.33       -0.04      0.42 o 
   1   5   0       23.28       22.35      1.38 o 
   2   5   0       68.96       65.33      2.61 o 
   3   5   0        5.76        5.35      1.12 o 
   4   5   0       31.15       29.87      2.08 o 
   5   5   0       29.25       23.41      3.23 o 
   6   5   0        1.06       -0.34      1.77 o 
  -5   6   0       14.75       11.60      2.52 o 
  -4   6   0       28.76       27.90      3.04 o 
  -3   6   0       31.44       27.62      2.91 o 
  -1   6   0       66.49       64.03      3.97 o 
   0   6   0      132.23      142.83      6.14 o 
   1   6   0       33.39       28.05      2.84 o 
   2   6   0       70.31       69.01      4.17 o 
   3   6   0       48.27       48.21      3.66 o 
   4   6   0        8.17        9.60      1.54 o 
   5   6   0        6.93        7.12      2.38 o 
  -5   7   0        5.22        4.66      1.28 o 
  -4   7   0        7.42        5.69      2.22 o 
  -3   7   0       39.18       33.23      3.33 o 
  -2   7   0       13.98       20.89      2.88 o 
  -1   7   0        0.13        1.57      1.67 o 
   0   7   0        1.10        0.58      1.32 o 
   1   7   0        1.99        3.33      1.24 o 
   2   7   0        2.04        1.03      0.98 o 
   3   7   0        1.60        2.04      1.23 o 
   4   7   0        0.33        0.71      0.98 o 
  -3   8   0       27.84       23.90      2.02 o 
  -2   8   0       13.41       14.82      2.80 o 
  -1   8   0        7.17        7.23      2.07 o 
   0   8   0       21.72       22.09      2.64 o 
   1   8   0        3.18        2.15      1.38 o 
   2   8   0       15.72       13.34      2.22 o 
   3   8   0       23.78       22.52      2.65 o 
  -2   9   0        2.34        3.86      2.12 o 
  -1   9   0        1.87        3.62      1.66 o 
   0   9   0        1.10        4.90      1.57 o 
   1   9   0        1.91        4.03      1.43 o 
  -1  -9   1        1.71        3.10      1.29 o 
   0  -9   1        0.71        2.30      1.41 o 
   1  -9   1        3.29        4.32      1.70 o 
   2  -9   1        3.27        7.15      2.25 o 
  -3  -8   1        5.21        5.08      1.33 o 
  -2  -8   1       15.45       16.42      2.47 o 
  -1  -8   1       10.29       10.91      2.02 o 
   0  -8   1        7.72        9.14      1.96 o 
   1  -8   1        3.40        1.99      1.53 o 
   2  -8   1        6.62        9.30      2.35 o 
   3  -8   1       20.30       18.87      4.01 o 
   4  -8   1        3.02        2.77      1.15 o 
  -4  -7   1        8.48        9.18      1.66 o 
  -3  -7   1       30.93       31.70      2.27 o 
  -2  -7   1       53.02       46.11      2.45 o 
  -1  -7   1        0.28       -0.87      0.90 o 
   0  -7   1        3.69        4.18      1.53 o 
   1  -7   1       11.14        9.55      2.02 o 
   2  -7   1       23.58       24.26      2.41 o 
   3  -7   1       13.33       14.96      1.64 o 
   4  -7   1        1.92        0.69      0.94 o 
   5  -7   1        7.79        4.08      1.57 o 
  -5  -6   1        5.40        5.91      2.17 o 
  -4  -6   1       24.53       27.20      2.28 o 
  -3  -6   1        0.23        1.00      0.79 o 
  -2  -6   1      127.89      131.60      4.28 o 
  -1  -6   1       55.66       49.99      2.78 o 
   0  -6   1       24.79       30.05      2.54 o 
   1  -6   1        3.58        3.78      0.86 o 
   2  -6   1       52.40       99.83      5.24 o 
   3  -6   1       33.99       29.10      2.78 o 
   4  -6   1        2.47        1.51      0.88 o 
   5  -6   1        5.82        4.34      1.53 o 
  -6  -5   1        0.13       -1.51      1.72 o 
  -5  -5   1        3.01        3.65      1.82 o 
  -4  -5   1        1.51        0.29      1.27 o 
  -3  -5   1       37.72       39.05      2.21 o 
  -2  -5   1      355.51      361.71      8.88 o 
  -1  -5   1      102.23       97.51      3.10 o 
   0  -5   1        1.32        1.71      0.61 o 
   1  -5   1       23.34       23.80      2.39 o 
   2  -5   1      159.78      184.25      7.31 o 
   3  -5   1       20.66       20.30      2.36 o 
   4  -5   1       64.19       61.99      3.89 o 
   5  -5   1        7.02        4.74      1.13 o 
   6  -5   1        3.66        3.62      1.46 o 
  -6  -4   1        2.86        1.91      1.69 o 
  -5  -4   1       28.60       22.30      3.07 o 
  -4  -4   1       75.27       64.56      4.26 o 
  -3  -4   1       38.94       36.08      2.74 o 
  -2  -4   1      392.62      400.70      9.46 o 
  -1  -4   1     1913.50     1840.76     38.12 o 
   0  -4   1       48.82       48.27      1.33 o 
   1  -4   1      378.00      364.30      7.97 o 
   3  -4   1       48.70       44.30      2.80 o 
   4  -4   1       12.01       15.23      2.01 o 
   5  -4   1        9.00        7.31      2.74 o 
   6  -4   1        4.51        2.38      1.27 o 
  -7  -3   1        2.96        3.04      2.07 o 
  -6  -3   1        6.30        4.85      2.01 o 
  -5  -3   1       16.97       15.59      2.51 o 
  -4  -3   1       38.91       39.63      3.20 o 
  -3  -3   1       25.68       24.17      2.23 o 
  -2  -3   1      849.28      887.89     19.12 o 
  -1  -3   1     1740.03     1744.19     35.99 o 
   0  -3   1       15.20       17.68      0.70 o 
   1  -3   1       95.64       84.12      3.09 o 
   2  -3   1      403.38      468.37     15.17 o 
   3  -3   1      105.36      103.80      4.50 o 
   4  -3   1      138.44      132.31      5.69 o 
   5  -3   1        5.39        4.77      1.45 o 
   6  -3   1        6.97        6.94      1.70 o 
   7  -3   1        2.71        0.35      1.03 o 
  -7  -2   1        3.19        5.45      2.43 o 
  -6  -2   1        9.69       11.23      2.46 o 
  -5  -2   1       55.46       61.70      4.23 o 
  -4  -2   1       71.66       67.79      4.00 o 
  -3  -2   1       44.09       41.73      2.80 o 
  -2  -2   1       19.12       20.55      1.61 o 
  -1  -2   1     6373.88     6176.59    139.39 o 
   0  -2   1      648.53      775.25     15.77 o 
   1  -2   1     1726.93     1662.02     50.30 o 
   2  -2   1      293.92      320.55      6.96 o 
   3  -2   1       27.60       28.78      1.24 o 
   4  -2   1      102.42      113.00      4.22 o 
   5  -2   1        0.38       -0.09      0.60 o 
   6  -2   1       13.67       11.49      1.93 o 
   7  -2   1        5.50        4.80      1.61 o 
  -7  -1   1        0.26        0.98      1.80 o 
  -6  -1   1       11.88       14.25      2.52 o 
  -5  -1   1       28.03       30.23      2.81 o 
  -4  -1   1       17.43       17.71      2.01 o 
  -3  -1   1       41.60       40.40      2.67 o 
  -2  -1   1      233.40      233.87      7.73 o 
  -1  -1   1     5637.35     5148.49    105.27 o 
   0  -1   1       39.93       39.49      1.01 o 
   1  -1   1     1148.44     1114.29     31.05 o 
   2  -1   1      159.95      165.11      3.89 o 
   3  -1   1      607.20      644.81     13.90 o 
   4  -1   1       11.89       12.88      1.74 o 
   5  -1   1       19.39       21.00      1.23 o 
   6  -1   1        6.71        6.60      1.51 o 
   7  -1   1       17.23       17.71      2.39 o 
  -6   0   1       52.92       56.86      2.92 o 
  -5   0   1        8.50        7.65      1.64 o 
  -4   0   1      158.68      160.23      6.41 o 
  -3   0   1        2.39        2.19      0.80 o 
  -2   0   1      605.15      598.76     17.47 o 
  -1   0   1       17.25       16.81      0.90 o 
   0   0   1      441.06      468.84     13.26 o 
   1   0   1       27.42       25.52      1.25 o 
   2   0   1      915.27      913.73     18.40 o 
   3   0   1       32.70       32.01      2.88 o 
   4   0   1       97.23      100.60      3.16 o 
   5   0   1        7.92        8.31      0.95 o 
   6   0   1       33.39       40.32      2.19 o 
  -7   1   1        2.77        2.99      1.29 o 
  -6   1   1        1.62        1.35      1.29 o 
  -5   1   1       62.33       62.85      2.67 o 
  -4   1   1       35.42       40.33      2.73 o 
  -3   1   1       53.44       69.67      3.39 o 
  -2   1   1      248.94      267.67      5.97 o 
  -1   1   1     4498.65     4693.01     95.88 o 
   0   1   1       10.04        8.48      0.56 o 
   1   1   1      810.56      642.63     18.46 o 
   2   1   1       61.93       57.69      1.71 o 
   3   1   1      513.80      510.23     28.64 o 
   4   1   1       91.47       86.08      4.64 o 
   5   1   1       11.60        9.29      1.80 o 
   6   1   1        1.63        1.77      1.43 o 
   7   1   1       14.84       17.40      3.05 o 
  -7   2   1        4.72        3.44      1.30 o 
  -6   2   1       36.97       42.95      3.55 o 
  -5   2   1       14.68       19.31      2.33 o 
  -4   2   1       76.28       76.05      2.51 o 
  -3   2   1       24.95       27.81      1.16 o 
  -2   2   1       14.62       17.81      0.92 o 
  -1   2   1     4712.54     4870.35     99.27 o 
   0   2   1       41.57       45.02      1.41 o 
   1   2   1     1724.27     1584.19     36.38 o 
   2   2   1      242.57      248.00      5.94 o 
   3   2   1       76.82       71.12      3.37 o 
   4   2   1       41.28       44.37      3.17 o 
   5   2   1       10.09        9.96      2.07 o 
   6   2   1       35.53       31.27      3.42 o 
   7   2   1        3.45       10.27      2.75 o 
  -6   3   1        3.64        4.10      1.83 o 
  -5   3   1       54.64       56.86      3.74 o 
  -4   3   1       70.55       75.29      4.03 o 
  -3   3   1       10.74       11.15      1.48 o 
  -2   3   1      952.63     1058.28     33.01 o 
  -1   3   1     1019.78     1062.44     33.38 o 
   0   3   1        5.51        6.14      0.64 o 
   1   3   1       11.82       11.29      0.86 o 
   2   3   1      255.01      260.79      7.38 o 
   3   3   1       42.21       47.08      2.06 o 
   4   3   1       94.39       93.42      5.08 o 
   5   3   1       10.25       12.53      2.38 o 
   6   3   1        0.15       -0.32      1.27 o 
  -6   4   1        0.28       -0.43      1.54 o 
  -5   4   1       10.84       10.81      2.07 o 
  -4   4   1       42.19       37.76      2.91 o 
  -3   4   1       22.95       22.98      2.07 o 
  -2   4   1      748.01      721.07     23.16 o 
  -1   4   1      982.10      949.10     27.13 o 
   0   4   1       49.77       50.15      1.80 o 
   1   4   1      354.21      352.26      8.18 o 
   2   4   1       32.51       35.15      1.71 o 
   3   4   1       15.95       16.61      1.35 o 
   4   4   1       55.44       54.18      3.95 o 
   5   4   1        1.77        0.10      1.37 o 
   6   4   1        8.46        7.21      2.43 o 
  -6   5   1       10.69        6.17      2.33 o 
  -5   5   1       17.41       13.84      2.38 o 
  -4   5   1       15.25       16.63      2.27 o 
  -3   5   1        4.60        6.12      1.64 o 
  -2   5   1      487.53      432.17     14.74 o 
  -1   5   1       67.29       61.52      3.57 o 
   0   5   1        9.29        9.20      1.12 o 
   1   5   1       86.83       79.57      2.74 o 
   2   5   1      112.12      108.46      3.59 o 
   3   5   1       31.31       34.13      1.98 o 
   4   5   1        8.38        7.71      1.33 o 
   5   5   1        5.62        5.00      1.94 o 
   6   5   1        0.95        2.01      1.85 o 
  -5   6   1        4.40        1.06      1.94 o 
  -4   6   1       18.69       14.56      2.47 o 
  -3   6   1       39.21       29.42      2.96 o 
  -2   6   1      361.57      318.81     11.76 o 
  -1   6   1       23.17       23.25      2.62 o 
   0   6   1       18.71       23.78      2.49 o 
   1   6   1        9.07        9.16      1.11 o 
   2   6   1       11.16       11.15      1.27 o 
   3   6   1        0.11        0.47      0.68 o 
   4   6   1       20.55       19.47      2.61 o 
   5   6   1        2.18        1.22      1.74 o 
  -5   7   1        0.24       -1.45      1.85 o 
  -4   7   1        3.01        0.40      1.90 o 
  -3   7   1       19.05       18.56      2.89 o 
  -2   7   1       75.79       69.49      4.63 o 
  -1   7   1        1.34        0.26      1.54 o 
   0   7   1       15.60       14.35      2.12 o 
   1   7   1       39.93       36.12      2.91 o 
   2   7   1       16.77       17.56      1.64 o 
   3   7   1       16.48       17.23      1.81 o 
   4   7   1        2.34        2.03      1.03 o 
  -3   8   1       27.62       25.86      3.49 o 
  -2   8   1       28.35       29.86      3.47 o 
  -1   8   1        4.12        3.26      1.83 o 
   0   8   1        1.27        2.12      1.43 o 
   1   8   1        1.23        2.02      1.19 o 
   2   8   1        6.87        7.20      1.77 o 
   3   8   1        0.71        2.53      1.11 o 
  -1   9   1        1.58        5.72      1.98 o 
   0   9   1        3.04        5.54      1.74 o 
   1   9   1       10.59       13.24      2.31 o 
  -2  -9   2        4.54        8.03      1.98 o 
  -1  -9   2        3.28        6.33      1.80 o 
   0  -9   2        2.66        4.37      1.57 o 
   1  -9   2       11.83       15.96      2.49 o 
   2  -9   2        3.98        6.22      1.94 o 
  -3  -8   2       62.42       66.47      4.15 o 
  -2  -8   2       22.04       20.15      2.73 o 
  -1  -8   2        2.30        2.52      1.37 o 
   0  -8   2       19.40       21.53      2.60 o 
   1  -8   2       17.89       13.95      2.28 o 
   2  -8   2        7.36       14.25      2.51 o 
   3  -8   2        3.86        3.44      1.20 o 
  -4  -7   2        2.11        2.86      0.95 o 
  -3  -7   2       54.02       50.06      2.27 o 
  -2  -7   2       41.57       38.31      2.27 o 
  -1  -7   2        3.03        5.90      1.53 o 
   0  -7   2       11.41       10.59      1.83 o 
   1  -7   2       33.21       28.04      2.80 o 
   2  -7   2       17.15       18.36      1.64 o 
   3  -7   2       12.30       12.31      1.67 o 
   4  -7   2        5.47        3.90      1.13 o 
   5  -7   2        3.33        1.66      1.41 o 
  -5  -6   2        1.77        4.48      2.04 o 
  -4  -6   2        7.11        6.44      1.43 o 
  -3  -6   2      110.25      108.40      4.09 o 
  -2  -6   2      227.30      204.75      5.89 o 
  -1  -6   2        4.04        4.13      1.08 o 
   0  -6   2      110.65      114.26      5.21 o 
   1  -6   2       61.72       56.46      3.39 o 
   2  -6   2       12.23       14.12      1.61 o 
   3  -6   2        5.07        5.23      1.15 o 
   4  -6   2        4.26        4.38      1.82 o 
   5  -6   2        0.21       -0.88      1.07 o 
  -6  -5   2        6.29       10.62      2.23 o 
  -5  -5   2        9.97       10.46      2.62 o 
  -4  -5   2        2.11        4.79      1.82 o 
  -3  -5   2       64.90       67.52      2.93 o 
  -2  -5   2      210.63      215.92      5.95 o 
  -1  -5   2       20.81       20.77      1.15 o 
   0  -5   2        2.73        3.17      0.47 o 
   1  -5   2       64.92       65.35      2.75 o 
   2  -5   2      112.80      114.35      3.58 o 
   3  -5   2        2.08        1.86      0.82 o 
   4  -5   2       18.94       19.39      1.66 o 
   5  -5   2       19.03       16.53      2.03 o 
   6  -5   2        0.25       -0.10      1.00 o 
  -6  -4   2        8.24       13.56      2.99 o 
  -5  -4   2       13.66       20.46      3.07 o 
  -4  -4   2       15.75       16.52      2.49 o 
  -3  -4   2        4.46        6.26      1.04 o 
  -2  -4   2      358.74      352.58      8.54 o 
  -1  -4   2       93.65      125.13      3.83 o 
   0  -4   2      116.34      134.01      2.77 o 
   1  -4   2      107.50      106.60      2.28 o 
   2  -4   2       21.71       26.20      3.86 o 
   3  -4   2       24.58       22.17      1.44 o 
   4  -4   2        3.56        4.11      0.95 o 
   5  -4   2        6.80        5.39      1.14 o 
   6  -4   2        1.12        0.18      0.92 o 
  -7  -3   2        0.64        0.58      1.80 o 
  -6  -3   2       16.21       14.88      2.86 o 
  -5  -3   2       33.63       36.24      3.66 o 
  -4  -3   2        5.90        4.42      1.53 o 
  -3  -3   2        0.20       -0.71      0.71 o 
  -2  -3   2      386.66      387.99      9.06 o 
  -1  -3   2       14.69       18.55      4.83 o 
   0  -3   2       78.11       78.71      1.73 o 
   1  -3   2       68.70       59.13      2.22 o 
   2  -3   2      345.86      363.95     23.99 o 
   3  -3   2       83.07       88.28      2.85 o 
   4  -3   2       11.19       10.24      1.66 o 
   5  -3   2       33.10       28.91      1.80 o 
   6  -3   2       14.49       11.26      1.98 o 
  -7  -2   2       11.69       19.33      3.47 o 
  -6  -2   2       17.39       23.53      3.13 o 
  -5  -2   2       33.40       33.58      3.21 o 
  -4  -2   2       39.52       41.15      3.15 o 
  -3  -2   2       84.28       77.88      4.02 o 
  -2  -2   2        0.55       -0.14      0.56 o 
  -1  -2   2      507.41      499.08     10.73 o 
   0  -2   2      415.45      429.97      6.34 o 
   1  -2   2       77.28       78.04      2.18 o 
   2  -2   2      199.88      226.70      4.22 o 
   3  -2   2        8.53        8.08      0.63 o 
   4  -2   2       36.76       38.69      1.60 o 
   5  -2   2       18.34       17.89      1.47 o 
   6  -2   2        9.75        7.73      1.75 o 
   7  -2   2        1.40        0.18      1.30 o 
  -7  -1   2        5.48        4.14      1.34 o 
  -6  -1   2       15.45       14.75      2.44 o 
  -5  -1   2       71.91       79.46      4.74 o 
  -4  -1   2        3.95        3.68      1.25 o 
  -3  -1   2       97.97      111.79      4.93 o 
  -2  -1   2      129.59      130.10      4.95 o 
  -1  -1   2      515.60      461.98     13.43 o 
   0  -1   2      103.24       97.61      3.02 o 
   1  -1   2      256.06      231.27      4.88 o 
   2  -1   2       69.50       68.19      1.59 o 
   3  -1   2      307.86      332.97      6.18 o 
   4  -1   2        3.22        3.13      0.55 o 
   5  -1   2       38.29       38.60      2.01 o 
   6  -1   2        8.65       10.81      1.91 o 
   7  -1   2        3.71        2.64      1.46 o 
  -7   0   2        1.39        0.90      1.40 o 
  -6   0   2       91.85      107.60      4.12 o 
  -5   0   2        3.61        3.58      1.24 o 
  -4   0   2       27.10       31.56      2.25 o 
  -3   0   2        0.32        0.56      0.50 o 
  -2   0   2      355.25      346.30     10.41 o 
  -1   0   2       17.83       16.05      0.87 o 
   0   0   2     1761.56     1907.69     53.21 o 
   1   0   2       15.92       12.97      2.69 o 
   2   0   2      410.63      418.95      8.83 o 
   3   0   2       50.39       47.79      1.79 o 
   4   0   2       59.08       56.84      2.20 o 
   5   0   2        7.64        7.36      1.05 o 
   6   0   2       16.80       17.58      1.59 o 
  -7   1   2       12.78       14.37      2.76 o 
  -6   1   2        0.20        0.79      1.27 o 
  -5   1   2       69.04       76.64      2.99 o 
  -4   1   2       12.80       15.91      1.19 o 
  -3   1   2       95.73      114.54      3.52 o 
  -2   1   2      110.83      110.77      2.79 o 
  -1   1   2      261.99      240.05      5.46 o 
   1   1   2      252.45      229.28      7.18 o 
   2   1   2      240.08      225.24      5.04 o 
   3   1   2      125.22      128.07      6.18 o 
   4   1   2       17.48       17.19      1.18 o 
   5   1   2       44.58       41.59      1.99 o 
   6   1   2        2.67        1.83      1.33 o 
   7   1   2        1.28        3.86      1.86 o 
  -7   2   2       14.28       17.32      3.05 o 
  -6   2   2       51.33       59.55      4.34 o 
  -5   2   2        5.60        6.41      1.69 o 
  -4   2   2       23.47       23.87      1.27 o 
  -3   2   2       97.09       90.53      2.51 o 
  -2   2   2        1.42        1.21      0.21 o 
  -1   2   2      668.69      709.98     14.83 o 
   0   2   2        2.16        3.42      0.77 o 
   1   2   2       12.58       13.08      0.78 o 
   2   2   2      119.20      128.57      3.59 o 
   3   2   2       71.28       56.94      2.88 o 
   4   2   2       17.02       14.56      1.98 o 
   5   2   2        7.16        7.36      1.88 o 
   6   2   2        5.52        3.50      1.67 o 
   7   2   2        6.64        9.83      2.64 o 
  -7   3   2        2.64        1.96      1.94 o 
  -6   3   2        9.04        6.57      1.98 o 
  -5   3   2       35.24       34.60      3.00 o 
  -4   3   2       22.92       23.96      2.22 o 
  -3   3   2        0.50        0.71      0.77 o 
  -2   3   2      339.38      358.79      7.83 o 
  -1   3   2       38.19       37.80      1.31 o 
   0   3   2       65.44       61.01      2.35 o 
   1   3   2       44.20       39.43      1.54 o 
   2   3   2      199.72      195.88     10.74 o 
   3   3   2       10.86       11.90      1.33 o 
   4   3   2       21.44       19.70      2.43 o 
   5   3   2       33.81       28.92      3.26 o 
   6   3   2        7.14        3.25      1.80 o 
  -6   4   2       10.84       13.18      2.64 o 
  -5   4   2        2.27        0.85      1.45 o 
  -4   4   2       31.39       31.21      2.73 o 
  -3   4   2        0.32        0.96      0.98 o 
  -2   4   2      124.77      110.61      4.92 o 
  -1   4   2      102.66      105.20      6.07 o 
   0   4   2      158.88      173.51      5.50 o 
   1   4   2       28.90       27.89      1.95 o 
   2   4   2       23.65       24.55      1.41 o 
   3   4   2       16.67       17.84      1.39 o 
   4   4   2        7.06        5.75      1.66 o 
   5   4   2       19.84       19.99      3.00 o 
   6   4   2        0.05       -0.98      1.54 o 
  -6   5   2        9.64        7.87      2.43 o 
  -5   5   2       18.39       16.49      2.55 o 
  -4   5   2        4.49        1.67      1.57 o 
  -3   5   2       67.73       71.12      4.11 o 
  -2   5   2       73.60       83.12      4.40 o 
  -1   5   2       23.01       21.21      2.19 o 
   0   5   2        5.80        6.06      0.87 o 
   1   5   2       35.64       36.11      2.51 o 
   2   5   2       21.22       21.99      1.46 o 
   3   5   2        9.21        8.15      1.16 o 
   4   5   2       16.16       16.57      1.70 o 
   5   5   2       13.31       12.15      2.62 o 
  -5   6   2        0.15       -0.31      1.85 o 
  -4   6   2        4.79        6.89      2.15 o 
  -3   6   2       95.06       81.35      4.68 o 
  -2   6   2       85.77       75.04      4.48 o 
  -1   6   2       13.83       11.57      2.27 o 
   0   6   2       54.81       63.53      3.73 o 
   1   6   2       31.26       29.37      1.71 o 
   2   6   2        0.47        0.52      0.64 o 
   3   6   2        7.23        5.24      1.11 o 
   4   6   2        5.64        7.21      1.43 o 
   5   6   2        3.75        1.25      1.74 o 
  -4   7   2       10.32        6.22      2.28 o 
  -3   7   2       77.14       62.07      4.32 o 
  -2   7   2        9.05       14.51      2.67 o 
  -1   7   2        4.74        3.62      1.86 o 
   0   7   2       12.38       14.75      2.19 o 
   1   7   2       18.15       14.74      2.01 o 
   2   7   2        7.19        7.97      1.28 o 
   3   7   2        7.99        7.64      2.11 o 
   4   7   2        6.34        8.02      1.50 o 
  -3   8   2       58.93       48.77      4.15 o 
  -2   8   2       27.45       35.08      3.70 o 
  -1   8   2        6.78        7.71      2.25 o 
   0   8   2       15.59       21.39      2.68 o 
   1   8   2        7.43        6.94      1.74 o 
   3   8   2        4.65        4.26      1.19 o 
  -1   9   2       14.72       16.82      2.78 o 
   0   9   2        2.60        6.70      1.85 o 
  -2  -9   3       15.20       14.11      2.59 o 
  -1  -9   3       17.43       13.80      2.41 o 
   0  -9   3        6.11        6.62      1.85 o 
   1  -9   3        7.32        9.05      2.11 o 
   2  -9   3        8.78        8.16      2.14 o 
  -3  -8   3       29.91       31.60      2.52 o 
  -2  -8   3       23.15       25.55      3.02 o 
  -1  -8   3        4.10        4.13      1.45 o 
   0  -8   3       12.86       13.77      2.25 o 
   1  -8   3        8.56        9.06      1.99 o 
   2  -8   3        0.41        3.65      1.72 o 
   3  -8   3        6.25        6.46      1.37 o 
  -4  -7   3       13.63       13.64      1.86 o 
  -3  -7   3       76.83       77.30      3.48 o 
  -2  -7   3        6.61        9.51      1.36 o 
  -1  -7   3       10.19        6.72      1.62 o 
   0  -7   3       17.74       16.57      2.12 o 
   1  -7   3       12.19       14.51      2.23 o 
   2  -7   3       14.16       12.03      3.03 o 
   3  -7   3        6.68        6.75      2.20 o 
   4  -7   3        4.59        2.70      1.19 o 
  -5  -6   3        3.18        4.60      1.94 o 
  -4  -6   3       11.54       13.19      2.38 o 
  -3  -6   3       32.46       34.40      2.18 o 
  -2  -6   3       56.39       57.78      2.64 o 
  -1  -6   3        4.64        5.08      0.95 o 
   0  -6   3        8.87       11.23      1.74 o 
   1  -6   3       12.96       16.82      2.15 o 
   2  -6   3        2.35        2.50      1.12 o 
   3  -6   3        8.39        6.67      1.21 o 
   4  -6   3       31.03       30.60      2.03 o 
   5  -6   3        0.87        0.37      1.03 o 
  -6  -5   3        0.21       -0.18      1.54 o 
  -5  -5   3       15.41       13.84      2.57 o 
  -4  -5   3        7.08        8.36      1.94 o 
  -3  -5   3      152.34      149.06      4.71 o 
  -2  -5   3       52.40       52.97      2.43 o 
  -1  -5   3        0.85        0.57      0.96 o 
   0  -5   3       12.39       12.35      0.72 o 
   1  -5   3       76.87       76.78      2.60 o 
   2  -5   3       17.48       16.91      3.50 o 
   3  -5   3       13.57       12.51      1.33 o 
   4  -5   3        3.18        3.10      0.95 o 
   5  -5   3       14.60       11.73      2.02 o 
   6  -5   3        0.13        1.01      1.24 o 
  -6  -4   3        8.48        8.85      2.43 o 
  -5  -4   3        0.08        1.72      1.32 o 
  -4  -4   3       43.62       48.68      2.59 o 
  -3  -4   3       13.90       13.93      1.09 o 
  -2  -4   3       49.94       48.38      2.06 o 
  -1  -4   3       48.73       53.97      1.38 o 
   0  -4   3       33.82       29.42      0.99 o 
   1  -4   3       22.01       22.80      0.84 o 
   2  -4   3       22.67       25.61      1.42 o 
   3  -4   3       12.88       12.42      1.21 o 
   4  -4   3       39.65       33.63      1.86 o 
   5  -4   3        5.62        2.47      1.21 o 
   6  -4   3        5.09        3.74      1.61 o 
  -7  -3   3        5.11        8.02      2.55 o 
  -6  -3   3       15.29       15.22      2.76 o 
  -5  -3   3       20.16       20.62      2.64 o 
  -4  -3   3        5.39        7.11      1.19 o 
  -3  -3   3        9.98       11.10      1.16 o 
  -2  -3   3      259.63      238.26      5.95 o 
  -1  -3   3       11.40       12.17      0.72 o 
   0  -3   3        0.29        0.02      0.22 o 
   1  -3   3      151.19      135.46      3.42 o 
   2  -3   3       29.70       27.76      0.93 o 
   3  -3   3       53.04       55.59      2.64 o 
   4  -3   3       16.77       19.45      1.67 o 
   5  -3   3        4.33        3.13      1.32 o 
   6  -3   3        4.76        3.66      1.61 o 
  -7  -2   3       23.67       40.51      4.40 o 
  -6  -2   3        4.58        4.05      1.77 o 
  -5  -2   3        2.42        3.09      1.33 o 
  -4  -2   3        5.82        5.03      1.30 o 
  -3  -2   3       45.51       41.47      2.54 o 
  -2  -2   3       88.08       92.55      3.84 o 
  -1  -2   3      155.67      153.96      3.80 o 
   0  -2   3      112.61      106.51      2.07 o 
   1  -2   3       15.96       14.90      0.58 o 
   2  -2   3      126.97      133.81      4.30 o 
   3  -2   3        5.53        6.50      0.58 o 
   4  -2   3       10.70        9.56      0.77 o 
   5  -2   3       12.15       12.81      1.91 o 
   6  -2   3       14.15       13.18      2.11 o 
   7  -2   3        6.40        9.61      2.15 o 
  -7  -1   3        5.16        8.23      1.54 o 
  -6  -1   3       16.68       20.76      2.67 o 
  -5  -1   3       82.01       85.87      4.60 o 
  -4  -1   3        4.73        2.41      0.92 o 
  -3  -1   3      213.83      204.98      7.17 o 
  -2  -1   3       44.18       39.05      2.06 o 
  -1  -1   3      435.91      401.35      8.45 o 
   0  -1   3        2.45        2.32      0.28 o 
   1  -1   3      314.68      277.52      5.83 o 
   2  -1   3        4.66        4.07      0.51 o 
   3  -1   3      112.84      125.16      2.76 o 
   4  -1   3       11.13       10.67      0.80 o 
   5  -1   3       14.11       16.01      1.38 o 
   6  -1   3       11.52       13.98      2.11 o 
   7  -1   3        5.97        6.67      1.77 o 
  -7   0   3        0.72        1.96      1.54 o 
  -6   0   3        3.43        7.01      1.50 o 
  -5   0   3        3.44        2.84      1.11 o 
  -4   0   3        2.13        1.45      0.79 o 
  -3   0   3        3.77        4.56      0.82 o 
  -2   0   3      427.43      440.86      9.36 o 
  -1   0   3       25.97       23.98      1.17 o 
   0   0   3      207.02      199.24      7.36 o 
   1   0   3       56.26       47.88      1.39 o 
   2   0   3      129.73      114.78      3.74 o 
   3   0   3       30.11       32.17      1.44 o 
   4   0   3       15.10       18.41      1.92 o 
   5   0   3        6.55        6.57      0.98 o 
   6   0   3       39.74       35.86      2.11 o 
  -7   1   3       11.99       14.56      2.83 o 
  -6   1   3        3.55        4.63      1.86 o 
  -5   1   3       80.45       90.45      3.29 o 
  -4   1   3       18.15       18.39      1.34 o 
  -3   1   3      189.79      187.45      4.69 o 
  -2   1   3      144.62      136.06      3.36 o 
  -1   1   3      440.72      401.43      8.57 o 
   0   1   3       35.83       35.95      1.16 o 
   1   1   3      235.15      224.44      4.84 o 
   2   1   3       89.13       90.67      2.42 o 
   3   1   3       31.95       33.85      2.78 o 
   4   1   3        8.96        7.98      0.88 o 
   5   1   3       18.96       21.15      1.53 o 
   6   1   3        2.62        3.13      1.66 o 
   7   1   3        7.11        7.84      2.35 o 
  -7   2   3       18.91       32.93      3.95 o 
  -6   2   3        5.11        7.07      2.01 o 
  -5   2   3       22.55       24.63      2.57 o 
  -4   2   3       15.66       15.75      1.02 o 
  -3   2   3       75.29       73.87      2.17 o 
  -2   2   3       24.11       29.57      1.08 o 
  -1   2   3       56.96       54.41      1.63 o 
   0   2   3        8.67        9.06      1.33 o 
   1   2   3      104.71       86.02      3.62 o 
   2   2   3       18.07       19.35      0.71 o 
   3   2   3       56.63       51.37      3.13 o 
   4   2   3       12.42       11.26      1.85 o 
   5   2   3        1.21        0.71      1.12 o 
   6   2   3       24.26       22.93      3.17 o 
  -7   3   3        3.54        0.77      1.91 o 
  -6   3   3       16.68       18.19      2.89 o 
  -5   3   3       35.84       39.43      3.29 o 
  -4   3   3       96.12       91.39      4.77 o 
  -3   3   3       18.43       17.82      1.83 o 
  -2   3   3      114.92      126.00     11.96 o 
  -1   3   3       31.19       31.06      1.24 o 
   0   3   3        2.02        2.43      0.54 o 
   1   3   3      101.16       91.98      3.74 o 
   2   3   3       41.69       41.64      1.70 o 
   3   3   3        1.36        1.70      0.78 o 
   4   3   3       21.79       19.36      2.41 o 
   5   3   3        4.58        4.58      1.80 o 
   6   3   3        1.98        3.41      1.93 o 
  -6   4   3        3.06        1.94      1.75 o 
  -5   4   3        4.15        5.22      1.78 o 
  -4   4   3       45.29       43.15      3.20 o 
  -3   4   3       33.22       30.93      2.51 o 
  -2   4   3       11.72       14.53      1.82 o 
  -1   4   3       14.97       16.29      1.02 o 
   0   4   3       25.57       26.31      1.81 o 
   1   4   3       64.38       63.06      2.82 o 
   2   4   3       10.16       10.53      1.03 o 
   3   4   3       26.32       25.45      1.59 o 
   4   4   3        1.50       -0.22      0.92 o 
   5   4   3        0.79        2.06      1.61 o 
   6   4   3        1.48        0.74      1.77 o 
  -6   5   3        7.71        8.68      2.65 o 
  -5   5   3       12.48        9.45      2.27 o 
  -4   5   3       44.64       46.63      3.49 o 
  -3   5   3      195.42      169.07      7.23 o 
  -2   5   3       18.31       20.83      2.44 o 
  -1   5   3        4.05        3.78      1.61 o 
   0   5   3       22.40       23.80      1.47 o 
   1   5   3       25.83       23.43      1.48 o 
   2   5   3       12.37       12.96      1.38 o 
   3   5   3        5.22        5.59      1.04 o 
   4   5   3        8.22        8.11      1.33 o 
   5   5   3        3.14        2.60      1.75 o 
  -5   6   3        6.66        5.35      2.06 o 
  -4   6   3       23.59       19.43      2.73 o 
  -3   6   3        9.01       12.53      2.36 o 
  -2   6   3        1.33        0.10      1.72 o 
  -1   6   3        2.96        3.50      1.83 o 
   0   6   3        1.96        3.18      1.61 o 
   1   6   3        9.62        9.96      1.17 o 
   2   6   3        2.42        1.65      0.74 o 
   3   6   3       10.58       10.07      1.40 o 
   4   6   3       13.34       15.52      2.68 o 
   5   6   3        0.17       -0.10      1.61 o 
  -4   7   3        3.83       -0.72      1.90 o 
  -3   7   3      100.36       81.27      5.16 o 
  -2   7   3       19.74       20.95      2.86 o 
  -1   7   3        9.07       10.19      2.36 o 
   0   7   3       18.24       19.35      2.47 o 
   1   7   3       12.15       10.83      1.86 o 
   2   7   3       10.33        8.72      1.89 o 
   3   7   3        5.52        4.99      1.22 o 
   4   7   3        1.14        1.33      1.57 o 
  -3   8   3        3.06        2.96      2.41 o 
  -2   8   3       27.38       28.60      3.50 o 
  -1   8   3        7.88        9.72      2.38 o 
   0   8   3       17.47       22.22      2.80 o 
   1   8   3        3.68        3.41      1.43 o 
   2   8   3        1.09        4.39      1.30 o 
  -2  -9   4       15.10       18.42      2.89 o 
  -1  -9   4       10.66       11.89      2.38 o 
   0  -9   4       13.57       13.13      2.38 o 
   1  -9   4       13.65       15.86      2.49 o 
   2  -9   4        8.06       10.86      2.17 o 
  -3  -8   4       13.72       15.07      1.90 o 
  -2  -8   4       25.02       26.79      3.13 o 
  -1  -8   4        9.05        7.76      1.98 o 
   0  -8   4        6.90        6.12      1.72 o 
   1  -8   4        3.49        5.21      1.69 o 
   2  -8   4        5.01        4.77      1.82 o 
   3  -8   4        3.28        7.04      2.02 o 
  -4  -7   4        1.70        0.94      1.06 o 
  -3  -7   4       82.85       81.84      3.64 o 
  -2  -7   4       38.65       39.17      2.26 o 
  -1  -7   4       12.40       11.14      1.94 o 
   0  -7   4       43.63       41.28      3.13 o 
   1  -7   4       27.58       25.32      2.55 o 
   2  -7   4        5.49        7.15      1.17 o 
   3  -7   4       15.11       13.54      1.75 o 
   4  -7   4        7.46        6.61      1.34 o 
  -5  -6   4        6.95        8.74      2.22 o 
  -4  -6   4       29.75       29.00      3.18 o 
  -3  -6   4       31.71       34.92      3.58 o 
  -2  -6   4       15.98       17.95      1.60 o 
  -1  -6   4       13.27       12.63      1.19 o 
   0  -6   4        1.30        1.43      1.03 o 
   1  -6   4        0.05        0.78      0.67 o 
   2  -6   4       11.51       12.91      1.41 o 
   3  -6   4        1.07        0.83      1.35 o 
   4  -6   4        2.79        1.68      0.97 o 
   5  -6   4        3.17        1.57      1.19 o 
  -6  -5   4       19.40       20.62      3.31 o 
  -5  -5   4        3.92        4.79      1.70 o 
  -4  -5   4      114.52      114.97      5.93 o 
  -3  -5   4       87.77       82.41      3.27 o 
  -2  -5   4       23.33       24.62      1.55 o 
  -1  -5   4       50.19       48.23      2.00 o 
   0  -5   4       33.08       33.73      1.15 o 
   1  -5   4       47.25       50.51      2.06 o 
   2  -5   4        1.56        3.45      1.61 o 
   3  -5   4       35.94       35.69      1.97 o 
   4  -5   4        0.81       -0.79      0.79 o 
   5  -5   4        3.11        4.40      1.48 o 
   6  -5   4        2.16        0.79      1.24 o 
  -6  -4   4        2.58        1.74      1.64 o 
  -5  -4   4       20.90       21.95      2.78 o 
  -4  -4   4       49.06       51.20      3.57 o 
  -3  -4   4       14.58       12.68      1.74 o 
  -2  -4   4       22.10       23.18      1.40 o 
  -1  -4   4       63.86       64.95      1.62 o 
   0  -4   4       18.46       20.88      0.81 o 
   1  -4   4       24.25       25.27      0.77 o 
   2  -4   4       16.15       17.64      1.70 o 
   3  -4   4        8.45        6.59      1.04 o 
   4  -4   4        7.21        8.34      1.69 o 
   5  -4   4       28.08       27.54      2.81 o 
   6  -4   4       11.04        9.71      2.14 o 
  -7  -3   4        5.57        9.16      2.64 o 
  -6  -3   4       21.55       28.97      3.39 o 
  -5  -3   4       51.48       54.42      3.89 o 
  -4  -3   4      353.93      356.88     12.39 o 
  -3  -3   4       11.42       13.02      1.64 o 
  -2  -3   4       12.17       12.01      1.02 o 
  -1  -3   4       98.85       99.07      2.13 o 
   0  -3   4       73.51       69.78      1.40 o 
   1  -3   4       72.00       70.66      1.62 o 
   2  -3   4       27.12       31.91      3.04 o 
   3  -3   4       19.24       19.41      2.09 o 
   4  -3   4       21.43       21.79      2.25 o 
   5  -3   4        0.69        0.95      1.08 o 
   6  -3   4       19.41       18.93      2.55 o 
  -7  -2   4       10.83       10.96      2.72 o 
  -6  -2   4       41.75       46.01      3.84 o 
  -5  -2   4       39.19       34.55      2.92 o 
  -4  -2   4       74.41       74.62      3.95 o 
  -3  -2   4        0.27       -0.08      0.53 o 
  -2  -2   4       76.45       75.02      3.34 o 
  -1  -2   4       77.12       72.06      1.75 o 
   0  -2   4      287.85      299.23      5.25 o 
   1  -2   4       49.82       41.49      1.06 o 
   2  -2   4       70.78       96.60      8.93 o 
   3  -2   4       31.14       33.88      1.19 o 
   4  -2   4        1.89        1.44      0.64 o 
   5  -2   4       50.84       48.38      3.41 o 
   6  -2   4        1.96        3.17      1.40 o 
  -7  -1   4       13.85       15.73      2.72 o 
  -6  -1   4        2.37        2.11      1.38 o 
  -5  -1   4      224.31      242.07      9.14 o 
  -4  -1   4       85.78       80.39      3.94 o 
  -3  -1   4       76.47       73.19      3.39 o 
  -2  -1   4       58.24       48.65      1.71 o 
  -1  -1   4      173.51      156.23      5.06 o 
   0  -1   4      201.55      183.81      3.93 o 
   1  -1   4       14.79       14.81      1.22 o 
   2  -1   4       60.10       59.39      1.87 o 
   3  -1   4        1.63        1.02      0.34 o 
   4  -1   4       15.23       15.67      1.23 o 
   5  -1   4       14.29       17.84      2.96 o 
   6  -1   4       10.97       16.00      2.28 o 
   7  -1   4        1.01        0.67      1.32 o 
  -7   0   4        0.48        1.99      1.59 o 
  -6   0   4       99.78      120.23      4.38 o 
  -5   0   4       15.81       16.66      1.88 o 
  -4   0   4       58.08       64.08      3.21 o 
  -3   0   4        6.96        7.25      0.96 o 
  -2   0   4      519.13      489.99     12.90 o 
  -1   0   4       28.28       24.17      1.21 o 
   0   0   4      784.20      803.72     19.65 o 
   1   0   4        4.77        4.26      0.60 o 
   2   0   4      177.32      168.38      4.02 o 
   3   0   4        0.78        0.48      0.29 o 
   4   0   4       15.94       15.99      1.22 o 
   5   0   4       12.47       11.13      1.26 o 
   6   0   4        6.76        8.80      1.28 o 
  -7   1   4        9.30       10.98      2.67 o 
  -6   1   4       12.36       13.76      2.52 o 
  -5   1   4      272.66      323.83      8.21 o 
  -4   1   4      100.93       94.97      3.03 o 
  -3   1   4       57.32       58.33      2.23 o 
  -2   1   4       27.88       31.49      1.20 o 
  -1   1   4      113.93      106.32      2.67 o 
   0   1   4       11.20       13.10      0.72 o 
   1   1   4       47.56       44.57      1.37 o 
   2   1   4        7.73        8.52      0.67 o 
   3   1   4       18.01       17.34      1.85 o 
   4   1   4        0.31        0.46      0.50 o 
   5   1   4       46.55       47.10      2.50 o 
   6   1   4        4.60        4.15      1.69 o 
  -7   2   4       12.74       15.27      3.12 o 
  -6   2   4       36.34       36.52      3.57 o 
  -5   2   4       28.07       27.51      2.72 o 
  -4   2   4       44.43       46.20      1.78 o 
  -3   2   4        6.62        7.41      0.75 o 
  -2   2   4      142.69      160.16      3.93 o 
  -1   2   4      107.15      109.51      3.38 o 
   0   2   4      197.62      203.65      4.77 o 
   1   2   4       62.85       54.56      1.90 o 
   2   2   4       38.22       38.92      1.10 o 
   3   2   4       26.41       25.35      1.16 o 
   4   2   4       18.92       18.19      2.30 o 
   5   2   4        4.05        2.70      1.45 o 
   6   2   4       11.06       11.07      2.51 o 
  -7   3   4        0.22       -0.14      1.90 o 
  -6   3   4       16.35       21.26      3.12 o 
  -5   3   4       55.77       63.31      4.31 o 
  -4   3   4      243.85      246.23      9.80 o 
  -3   3   4       40.83       44.00      2.91 o 
  -2   3   4        7.98       13.03      1.62 o 
  -1   3   4       52.41       57.49      1.90 o 
   0   3   4       11.23       11.26      1.70 o 
   1   3   4       62.14       65.29      2.77 o 
   2   3   4        7.07        7.93      0.83 o 
   3   3   4        6.57        7.00      1.33 o 
   4   3   4       11.40        7.83      1.83 o 
   5   3   4       19.24       15.96      2.59 o 
   6   3   4        9.80       10.54      2.67 o 
  -6   4   4        0.71        2.15      1.80 o 
  -5   4   4       24.92       21.44      2.78 o 
  -4   4   4       55.84       57.38      3.82 o 
  -3   4   4       41.49       36.32      2.86 o 
  -2   4   4       42.69       43.95      2.88 o 
  -1   4   4      124.69      127.27      8.24 o 
   0   4   4       66.13       68.06      3.55 o 
   1   4   4       22.14       20.94      1.32 o 
   2   4   4        0.96        0.98      0.71 o 
   3   4   4       37.53       35.93      1.89 o 
   4   4   4        2.24        2.44      1.40 o 
   5   4   4       12.45       15.88      2.75 o 
   6   4   4        1.18        1.56      1.85 o 
  -6   5   4       12.91       16.54      3.12 o 
  -5   5   4        0.76       -0.43      1.45 o 
  -4   5   4       60.66       63.24      4.26 o 
  -3   5   4       60.76       54.95      3.70 o 
  -2   5   4       17.29       19.15      2.39 o 
  -1   5   4       25.05       25.23      2.52 o 
   0   5   4       20.66       22.03      3.10 o 
   1   5   4       32.02       31.40      1.70 o 
   2   5   4       19.56       20.39      1.76 o 
   3   5   4       15.05       15.51      4.68 o 
   4   5   4       12.32       15.84      2.52 o 
   5   5   4        0.43        0.88      1.46 o 
  -5   6   4        8.46        5.43      2.12 o 
  -4   6   4       17.92       15.04      2.55 o 
  -3   6   4       48.97       41.46      3.52 o 
  -2   6   4       31.13       27.93      2.88 o 
  -1   6   4       56.26       41.60      3.26 o 
   0   6   4       83.73       94.32      4.90 o 
   1   6   4       20.41       20.22      1.82 o 
   2   6   4        2.04        1.42      0.79 o 
   3   6   4       11.32       12.11      1.47 o 
   4   6   4        0.35        0.32      1.30 o 
  -4   7   4        1.07       -1.83      1.83 o 
  -3   7   4       23.49       19.48      3.00 o 
  -2   7   4       21.25       21.16      3.04 o 
  -1   7   4        4.29        2.80      1.83 o 
   0   7   4        6.22        7.91      1.98 o 
   1   7   4        6.30        7.23      1.66 o 
   2   7   4       12.30       12.48      1.45 o 
   3   7   4        4.89        5.30      1.22 o 
  -3   8   4       13.20       13.77      3.00 o 
  -2   8   4        4.17        5.11      2.54 o 
  -1   8   4        4.73        5.40      2.23 o 
   0   8   4       21.00       27.67      3.02 o 
   1   8   4       12.01       12.50      1.99 o 
   2   8   4        1.73        5.14      1.59 o 
  -1  -9   5        1.80        4.29      1.66 o 
   0  -9   5        1.31        4.44      1.75 o 
   1  -9   5        0.93        5.62      1.74 o 
  -3  -8   5       18.05       18.41      2.04 o 
  -2  -8   5        1.01        1.96      1.35 o 
  -1  -8   5        8.69        7.33      1.98 o 
   0  -8   5       15.69       13.90      2.28 o 
   1  -8   5        9.10       11.51      2.06 o 
   2  -8   5        7.82       13.85      2.30 o 
   3  -8   5        2.32        1.68      2.42 o 
  -4  -7   5        3.50        3.99      1.69 o 
  -3  -7   5       20.74       21.56      2.67 o 
  -2  -7   5        5.84        6.81      1.25 o 
  -1  -7   5        7.52        8.44      1.80 o 
   0  -7   5       20.49       21.84      2.46 o 
   1  -7   5        9.63       11.54      1.94 o 
   2  -7   5        3.33        4.44      1.05 o 
   3  -7   5       24.68       27.24      2.63 o 
   4  -7   5        3.93        5.06      1.62 o 
  -5  -6   5        5.72        5.05      1.88 o 
  -4  -6   5       30.01       31.48      3.25 o 
  -3  -6   5       47.61       47.46      2.53 o 
  -2  -6   5        8.68       10.50      1.74 o 
  -1  -6   5       52.10       48.10      2.12 o 
   0  -6   5       84.94       90.37      4.55 o 
   1  -6   5        4.55        4.11      0.83 o 
   2  -6   5       27.91       30.79      3.09 o 
   3  -6   5        5.43        6.67      2.55 o 
   4  -6   5        7.54        4.76      1.56 o 
   5  -6   5        0.30        0.85      1.17 o 
  -6  -5   5        3.96        4.80      2.19 o 
  -5  -5   5        0.63        0.43      1.11 o 
  -4  -5   5       39.33       37.96      3.25 o 
  -3  -5   5       77.40       75.40      3.10 o 
  -2  -5   5       22.95       23.50      1.52 o 
  -1  -5   5       76.01       74.86      2.63 o 
   0  -5   5       77.39       77.52      1.95 o 
   1  -5   5       28.59       29.88      1.52 o 
   2  -5   5        6.82        9.54      2.40 o 
   3  -5   5       46.73       46.74      2.30 o 
   4  -5   5       17.80       18.37      2.36 o 
   5  -5   5       10.68       13.56      2.25 o 
  -6  -4   5       16.20       19.22      2.94 o 
  -5  -4   5       24.81       23.20      2.81 o 
  -4  -4   5       84.80       78.43      4.48 o 
  -3  -4   5      106.06      105.23      4.95 o 
  -2  -4   5       84.00       84.67      2.92 o 
  -1  -4   5      187.42      185.49      3.69 o 
   0  -4   5      159.07      172.93      3.00 o 
   1  -4   5       15.92       16.37      0.75 o 
   2  -4   5       79.26       81.58      2.73 o 
   3  -4   5       31.88       33.82      2.04 o 
   4  -4   5        2.04        1.88      1.09 o 
   5  -4   5        8.60        8.07      1.80 o 
   6  -4   5        5.65        3.23      1.57 o 
  -7  -3   5        7.26        9.59      2.54 o 
  -6  -3   5       22.74       26.05      3.15 o 
  -5  -3   5       59.35       63.02      4.11 o 
  -4  -3   5       70.83       59.26      3.66 o 
  -3  -3   5      142.13      148.34      6.01 o 
  -2  -3   5       73.81       74.07      3.49 o 
  -1  -3   5      142.06      141.98      2.55 o 
   0  -3   5       70.20       74.46      1.71 o 
   1  -3   5       15.75       17.05      1.47 o 
   2  -3   5      135.45      138.66      2.91 o 
   3  -3   5        3.10        3.12      0.56 o 
   4  -3   5       52.09       56.89      3.57 o 
   5  -3   5        0.60        1.72      1.19 o 
   6  -3   5        5.27        3.71      1.54 o 
  -7  -2   5       17.42       28.19      3.52 o 
  -6  -2   5       83.17       86.04      5.16 o 
  -5  -2   5       37.24       32.56      2.78 o 
  -4  -2   5       67.97       71.71      3.86 o 
  -3  -2   5      105.20      100.92      4.42 o 
  -2  -2   5      316.83      327.81     10.41 o 
  -1  -2   5      363.89      346.70     10.56 o 
   0  -2   5      119.63      129.88      2.53 o 
   1  -2   5       33.90       34.94      0.98 o 
   2  -2   5       41.95       46.83      3.64 o 
   3  -2   5       72.71       69.85      2.38 o 
   4  -2   5       13.95       13.72      1.21 o 
   5  -2   5       42.74       42.68      3.25 o 
   6  -2   5        3.51        0.27      1.22 o 
  -7  -1   5        8.92        6.91      1.51 o 
  -6  -1   5       15.79       14.35      2.20 o 
  -5  -1   5      215.08      235.91      8.90 o 
  -4  -1   5       25.20       22.80      1.94 o 
  -3  -1   5      271.29      285.21      9.37 o 
  -2  -1   5       49.08       52.50      1.89 o 
  -1  -1   5       44.64       41.46      1.88 o 
   0  -1   5       21.61       23.33      0.86 o 
   1  -1   5       22.87       22.27      0.97 o 
   2  -1   5       99.20      105.67      3.69 o 
   3  -1   5       50.70       47.02      1.85 o 
   4  -1   5       51.76       49.85      2.15 o 
   5  -1   5       24.42       21.29      1.62 o 
   6  -1   5        2.64        2.38      1.29 o 
  -7   0   5        0.09        0.16      1.48 o 
  -6   0   5      142.85      161.13      5.25 o 
  -5   0   5       24.90       25.68      2.22 o 
  -4   0   5      100.22      103.32      4.34 o 
  -3   0   5       62.26       62.60      2.84 o 
  -2   0   5      277.48      278.55      8.58 o 
  -1   0   5        7.95        7.54      0.71 o 
   0   0   5       90.26      101.55      3.54 o 
   1   0   5       18.93       17.52      0.84 o 
   2   0   5       97.11      101.08      8.09 o 
   3   0   5       22.33       20.97      1.19 o 
   4   0   5       51.60       48.93      2.08 o 
   5   0   5       25.51       25.64      1.75 o 
   6   0   5        2.11        1.91      0.91 o 
  -7   1   5        6.38        5.50      2.25 o 
  -6   1   5       26.80       32.40      3.66 o 
  -5   1   5      130.44      152.81      4.62 o 
  -4   1   5       25.67       24.64      1.38 o 
  -3   1   5      153.59      169.04      3.58 o 
  -2   1   5      182.40      182.22      6.27 o 
  -1   1   5      281.94      267.64      6.06 o 
   0   1   5       31.54       35.05      1.25 o 
   1   1   5       39.37       35.80      2.28 o 
   2   1   5       47.30       41.41      1.54 o 
   3   1   5       96.26       88.86      6.73 o 
   4   1   5        7.58        7.19      0.89 o 
   5   1   5       30.16       27.17      2.89 o 
   6   1   5        2.42        1.64      1.45 o 
  -7   2   5       17.50       26.22      3.81 o 
  -6   2   5       87.68       96.38      6.03 o 
  -5   2   5       16.86       19.68      2.59 o 
  -4   2   5       67.14       68.51      2.34 o 
  -3   2   5      249.77      241.46      4.69 o 
  -2   2   5      106.77      119.41      3.18 o 
  -1   2   5      278.69      301.08      6.87 o 
   0   2   5      185.51      206.89      4.90 o 
   1   2   5        9.06       10.63      0.83 o 
   2   2   5      174.46      171.37      3.41 o 
   3   2   5       10.53       11.33      1.74 o 
   4   2   5       48.17       42.18      3.25 o 
   5   2   5        0.45        0.34      1.25 o 
   6   2   5        4.76        7.70      2.17 o 
  -6   3   5       32.32       38.74      3.79 o 
  -5   3   5       17.26       23.70      2.91 o 
  -4   3   5       86.16       79.28      4.55 o 
  -3   3   5       15.90       17.77      2.01 o 
  -2   3   5      166.30      182.88      4.62 o 
  -1   3   5      223.80      230.89      5.56 o 
   0   3   5       24.89       23.00      1.29 o 
   1   3   5       16.11       15.53      1.08 o 
   2   3   5      128.43      126.62      3.65 o 
   3   3   5       46.70       43.48      3.13 o 
   4   3   5        8.32        7.71      1.93 o 
   5   3   5        4.89        4.39      1.72 o 
   6   3   5        1.69        1.61      1.59 o 
  -6   4   5       19.28       23.38      3.31 o 
  -5   4   5       10.74       11.30      2.35 o 
  -4   4   5       14.95       16.49      2.36 o 
  -3   4   5       82.43       80.23      4.52 o 
  -2   4   5       18.57       18.98      2.17 o 
  -1   4   5       82.19       77.71      2.55 o 
   0   4   5      114.72      122.36      3.52 o 
   1   4   5        2.80        3.05      0.72 o 
   2   4   5       35.60       35.37      1.75 o 
   3   4   5       24.74       22.32      2.55 o 
   4   4   5       19.13       16.78      2.54 o 
   5   4   5        7.44        8.69      2.33 o 
  -6   5   5        1.38       -0.98      1.85 o 
  -5   5   5        0.97       -1.41      1.41 o 
  -4   5   5       32.78       32.04      3.13 o 
  -3   5   5        2.07        2.02      1.46 o 
  -2   5   5       23.52       27.46      2.80 o 
  -1   5   5       64.71       55.62      3.39 o 
   0   5   5       13.07       14.66      1.26 o 
   1   5   5        2.84        2.46      1.52 o 
   2   5   5       34.57       36.02      1.94 o 
   3   5   5       14.60       14.83      2.31 o 
   4   5   5        1.66        3.12      1.59 o 
   5   5   5        0.50        0.80      1.49 o 
  -5   6   5        6.80        7.47      2.39 o 
  -4   6   5       10.10        6.36      2.19 o 
  -3   6   5        3.31        1.40      1.74 o 
  -2   6   5       14.86       12.02      2.36 o 
  -1   6   5        3.37        2.38      1.85 o 
   0   6   5       12.37       14.30      2.22 o 
   1   6   5        0.42        1.56      0.80 o 
   2   6   5        2.30        2.32      1.81 o 
   3   6   5       12.45       13.27      2.39 o 
   4   6   5        6.68        7.42      2.22 o 
  -4   7   5        1.71        2.39      2.14 o 
  -3   7   5        1.78       -0.40      2.01 o 
  -2   7   5        6.49        8.87      2.35 o 
  -1   7   5        6.84        6.72      2.28 o 
   0   7   5        3.60        5.21      1.80 o 
   1   7   5        2.37        3.95      1.30 o 
   2   7   5        8.16        5.15      1.29 o 
   3   7   5        3.85        1.06      1.37 o 
  -2   8   5        8.75        4.88      2.57 o 
  -1   8   5       13.10       13.58      2.80 o 
   0   8   5        0.79        2.30      1.56 o 
   1   8   5        0.55        3.39      1.30 o 
  -1  -9   6        2.81        3.34      1.53 o 
   0  -9   6        4.61        6.11      1.85 o 
   1  -9   6        5.52        8.20      1.91 o 
  -3  -8   6        2.76        2.34      1.14 o 
  -2  -8   6       18.83       20.28      2.94 o 
  -1  -8   6        8.91       11.46      2.27 o 
   0  -8   6        1.17        2.38      1.33 o 
   1  -8   6        0.47        4.19      1.51 o 
   2  -8   6        7.93       11.83      2.09 o 
   3  -8   6        6.27        7.04      1.83 o 
  -4  -7   6        1.04        2.07      1.45 o 
  -3  -7   6        7.36        7.86      1.44 o 
  -2  -7   6       15.54       15.69      1.57 o 
  -1  -7   6        4.73        4.58      1.59 o 
   0  -7   6        7.92        7.78      1.74 o 
   1  -7   6        1.13        2.14      1.24 o 
   2  -7   6       17.08       19.20      1.60 o 
   3  -7   6        0.26       -0.87      1.03 o 
   4  -7   6        3.34        1.30      1.30 o 
  -5  -6   6        4.62        3.47      1.64 o 
  -4  -6   6       27.94       29.20      3.07 o 
  -3  -6   6        9.09       10.78      1.46 o 
  -2  -6   6       18.32       17.18      1.51 o 
  -1  -6   6       17.01       14.85      1.27 o 
   0  -6   6        1.96        1.03      0.92 o 
   1  -6   6       16.10       16.58      1.28 o 
   2  -6   6       13.09       13.82      1.33 o 
   3  -6   6       24.70       21.61      2.36 o 
   4  -6   6        1.86        1.49      1.33 o 
   5  -6   6        2.86        0.19      1.32 o 
  -6  -5   6        3.66        4.47      1.91 o 
  -5  -5   6        5.87        6.03      1.72 o 
  -4  -5   6        8.84        7.39      1.77 o 
  -3  -5   6       12.74       12.18      1.86 o 
  -2  -5   6       18.33       20.29      1.77 o 
  -1  -5   6       17.74       18.30      1.09 o 
   0  -5   6        0.88        0.90      0.37 o 
   1  -5   6        4.36        5.43      0.78 o 
   2  -5   6       66.46       70.35      2.61 o 
   3  -5   6       15.22       15.70      2.02 o 
   4  -5   6       16.26       14.37      2.14 o 
   5  -5   6        6.25        4.72      1.70 o 
  -6  -4   6        0.62        0.43      1.14 o 
  -5  -4   6        4.31        5.03      1.66 o 
  -4  -4   6       66.75       65.65      4.00 o 
  -3  -4   6       14.59       15.68      1.88 o 
  -2  -4   6        8.70        8.26      1.38 o 
  -1  -4   6       67.09       69.25      2.26 o 
   0  -4   6       14.37       15.05      0.67 o 
   1  -4   6       80.84       79.92      1.91 o 
   2  -4   6        8.23        9.79      1.00 o 
   3  -4   6       20.04       22.26      2.14 o 
   4  -4   6        3.10        2.38      1.25 o 
   5  -4   6       21.62       20.91      2.70 o 
   6  -4   6        5.86        2.55      1.54 o 
  -6  -3   6        7.00        8.15      2.11 o 
  -5  -3   6       21.76       20.21      2.44 o 
  -4  -3   6       14.97       14.67      1.93 o 
  -3  -3   6       34.08       35.79      2.49 o 
  -2  -3   6      167.84      155.51      5.85 o 
  -1  -3   6       78.41       82.11      1.72 o 
   0  -3   6       66.01       68.77      1.82 o 
   1  -3   6      102.67       99.62      2.18 o 
   2  -3   6      129.30      130.03      2.79 o 
   3  -3   6       13.62       14.38      1.28 o 
   4  -3   6       86.24       80.42      4.34 o 
   5  -3   6       26.93       24.94      2.72 o 
   6  -3   6        7.12        9.19      2.15 o 
  -7  -2   6        2.93        1.09      1.56 o 
  -6  -2   6        8.30        9.03      2.01 o 
  -5  -2   6       30.53       34.45      2.81 o 
  -4  -2   6       96.34       97.36      4.61 o 
  -3  -2   6       84.68       79.28      3.74 o 
  -2  -2   6      287.03      294.82      8.99 o 
  -1  -2   6       97.78       99.04      3.76 o 
   0  -2   6      243.82      260.20      6.52 o 
   1  -2   6      432.95      439.38      9.04 o 
   2  -2   6       27.92       32.92      1.05 o 
   3  -2   6       23.57       27.93      1.48 o 
   4  -2   6       19.49       23.21      1.53 o 
   5  -2   6       35.07       38.23      3.05 o 
   6  -2   6        2.01        2.15      1.41 o 
  -7  -1   6        1.22        1.03      1.00 o 
  -6  -1   6        2.97        3.26      1.38 o 
  -5  -1   6       88.07       87.76      4.47 o 
  -4  -1   6        0.18        0.45      0.66 o 
  -3  -1   6      239.42      258.22      8.63 o 
  -2  -1   6      306.25      292.04      9.24 o 
  -1  -1   6      195.00      177.65      5.77 o 
   0  -1   6       75.13       85.66      2.20 o 
   1  -1   6     1041.51     1027.24     20.58 o 
   2  -1   6       76.93       78.56      2.37 o 
   3  -1   6       63.03       65.70      5.29 o 
   4  -1   6       88.55       82.99      4.45 o 
   5  -1   6       30.08       28.96      1.89 o 
   6  -1   6        1.22        1.29      1.33 o 
  -7   0   6        0.00        0.87      1.59 o 
  -6   0   6       21.00       24.44      2.43 o 
  -5   0   6       14.62       15.62      1.77 o 
  -4   0   6       79.58       84.36      3.79 o 
  -3   0   6       55.05       55.05      1.99 o 
  -2   0   6      832.36      817.83     23.41 o 
  -1   0   6       45.09       43.61      1.96 o 
   0   0   6      278.62      312.19      8.03 o 
   1   0   6      484.41      497.00     10.35 o 
   2   0   6       99.16       99.66      2.79 o 
   3   0   6       58.48       58.38      2.12 o 
   4   0   6      122.44      117.91      3.62 o 
   5   0   6       32.74       28.54      3.17 o 
   6   0   6        1.00       -0.04      0.82 o 
  -7   1   6        5.50        5.05      2.19 o 
  -6   1   6        3.75        5.33      2.01 o 
  -5   1   6       77.84       85.41      3.15 o 
  -4   1   6       19.91       20.39      1.29 o 
  -3   1   6      267.68      272.29      5.35 o 
  -2   1   6       45.44       47.44      1.68 o 
  -1   1   6      112.67      112.85      3.01 o 
   0   1   6      368.34      466.62     10.12 o 
   1   1   6      816.13      771.26     28.61 o 
   2   1   6       24.47       25.83      1.18 o 
   3   1   6       68.35       69.81      2.31 o 
   4   1   6       17.59       18.60      2.23 o 
   5   1   6       18.28       22.66      2.76 o 
   6   1   6        3.01        1.29      1.37 o 
  -7   2   6        2.64        2.07      1.88 o 
  -6   2   6       13.02       14.30      2.73 o 
  -5   2   6        5.49        4.80      1.53 o 
  -4   2   6       56.19       54.68      2.07 o 
  -3   2   6        9.88        9.15      0.96 o 
  -2   2   6      241.44      254.70      6.08 o 
  -1   2   6        2.07        2.02      0.93 o 
   0   2   6       99.40      111.02      3.05 o 
   1   2   6       50.20       50.83      1.81 o 
   2   2   6       56.21       56.76      1.49 o 
   3   2   6       45.43       44.04      1.70 o 
   4   2   6       90.04       82.09      4.68 o 
   5   2   6       38.26       33.84      3.49 o 
   6   2   6        5.46        5.90      2.04 o 
  -6   3   6        5.84        7.83      2.39 o 
  -5   3   6       20.15       22.32      2.81 o 
  -4   3   6        5.91        6.96      1.70 o 
  -3   3   6       54.10       52.73      3.41 o 
  -1   3   6       11.24       12.79      1.03 o 
   0   3   6      134.30      146.65      3.93 o 
   1   3   6      118.13      117.83      3.40 o 
   2   3   6       11.27       13.20      1.04 o 
   3   3   6        3.31        4.08      1.38 o 
   4   3   6        0.18        0.26      1.03 o 
   5   3   6       26.03       25.15      3.18 o 
   6   3   6       12.38       12.90      2.76 o 
  -6   4   6        1.38        2.99      1.86 o 
  -5   4   6        1.23        1.12      1.33 o 
  -4   4   6       68.05       67.87      4.44 o 
  -3   4   6       44.75       45.94      3.41 o 
  -1   4   6       11.27       11.58      1.07 o 
   0   4   6       22.86       24.41      1.43 o 
   1   4   6        0.16        0.01      0.55 o 
   2   4   6       25.43       27.67      1.58 o 
   3   4   6       36.88       29.53      2.78 o 
   4   4   6       10.23       10.43      2.25 o 
   5   4   6       13.26       11.12      2.51 o 
  -5   5   6       12.91       12.57      2.64 o 
  -4   5   6        0.40        0.64      1.38 o 
  -3   5   6       17.02       16.28      2.46 o 
  -2   5   6       30.59       36.17      3.15 o 
  -1   5   6        4.58        3.42      1.66 o 
   0   5   6        0.05        1.62      1.09 o 
   1   5   6       37.78       33.98      2.22 o 
   2   5   6        6.81        7.05      1.07 o 
   3   5   6       15.19       14.96      2.43 o 
   4   5   6        1.25        1.24      1.40 o 
   5   5   6        9.56        9.29      2.43 o 
  -5   6   6        4.00        0.08      1.94 o 
  -4   6   6       16.94       14.19      2.59 o 
  -3   6   6       19.75       21.29      2.99 o 
  -2   6   6        0.33        0.61      1.78 o 
  -1   6   6       10.50        5.93      2.04 o 
   0   6   6        9.79       12.49      2.17 o 
   1   6   6        3.92        6.07      1.29 o 
   2   6   6       12.52       13.74      3.50 o 
   3   6   6        5.97        7.60      1.99 o 
   4   6   6        0.86        1.82      1.56 o 
  -4   7   6        0.99       -0.71      1.99 o 
  -3   7   6        3.08       -0.18      2.09 o 
  -2   7   6       20.12       16.09      2.91 o 
  -1   7   6        1.16        0.59      1.80 o 
   0   7   6       10.03        8.56      2.04 o 
   1   7   6       14.69       16.21      2.15 o 
   2   7   6        3.25        4.23      2.80 o 
   3   7   6        6.40        3.78      1.69 o 
  -2   8   6        0.90       -0.10      2.43 o 
  -1   8   6        2.33        2.01      2.07 o 
   0   8   6        0.85        2.76      1.57 o 
   1   8   6        3.71        9.53      1.80 o 
  -1  -9   7        0.15        2.27      1.53 o 
   0  -9   7        0.30        2.60      1.37 o 
  -3  -8   7        0.42        0.41      0.94 o 
  -2  -8   7        8.95        9.59      2.31 o 
  -1  -8   7        6.85        6.64      2.02 o 
   0  -8   7        3.88        6.59      1.88 o 
   1  -8   7       11.70       12.84      2.20 o 
   2  -8   7        0.16        5.58      1.49 o 
   3  -8   7        1.12        2.14      1.51 o 
  -4  -7   7        1.33       -0.50      1.17 o 
  -3  -7   7       16.92       13.41      1.66 o 
  -2  -7   7        0.02        1.22      0.78 o 
  -1  -7   7        6.73        6.35      1.82 o 
   0  -7   7        5.42        4.84      1.57 o 
   1  -7   7        1.40        2.55      1.24 o 
   2  -7   7        6.60       10.05      2.60 o 
   3  -7   7       12.38       12.08      2.02 o 
   4  -7   7        2.66        2.78      1.57 o 
  -5  -6   7        7.34        7.07      2.07 o 
  -4  -6   7        1.91        2.04      1.27 o 
  -3  -6   7        8.23        9.14      1.33 o 
  -2  -6   7       14.99       13.21      2.80 o 
  -1  -6   7       34.90       31.73      3.15 o 
   0  -6   7       12.34       12.96      1.09 o 
   1  -6   7       10.90       10.81      1.12 o 
   2  -6   7       15.44       18.31      1.46 o 
   3  -6   7        7.48        7.65      1.70 o 
   4  -6   7        1.73        1.14      1.25 o 
   5  -6   7       14.99       17.27      2.65 o 
  -6  -5   7        2.97        1.62      1.51 o 
  -5  -5   7        6.54        5.43      1.72 o 
  -4  -5   7       32.81       29.08      2.75 o 
  -3  -5   7       36.48       35.82      2.76 o 
  -2  -5   7        4.06        4.34      1.10 o 
  -1  -5   7       73.83       71.51      1.94 o 
   0  -5   7       15.38       15.56      0.76 o 
   1  -5   7        9.60        8.49      0.93 o 
   2  -5   7       17.52       21.98      1.89 o 
   3  -5   7       43.37       43.15      3.12 o 
   4  -5   7        0.83        0.66      1.14 o 
   5  -5   7       35.56       36.59      3.41 o 
  -6  -4   7        2.23        2.59      1.48 o 
  -5  -4   7       24.63       25.04      2.76 o 
  -4  -4   7        5.20        4.00      1.29 o 
  -3  -4   7       51.46       43.48      2.88 o 
  -2  -4   7        6.23        5.40      1.12 o 
  -1  -4   7       80.66       82.21      1.83 o 
   0  -4   7      178.65      186.66      3.29 o 
   1  -4   7       26.26       24.34      0.97 o 
   2  -4   7      128.84      125.56      2.82 o 
   3  -4   7       74.43       81.70      4.34 o 
   4  -4   7       28.57       27.24      2.73 o 
   5  -4   7       40.60       43.16      3.55 o 
  -6  -3   7       11.34       12.65      2.28 o 
  -5  -3   7       16.01       13.47      2.06 o 
  -4  -3   7       88.68       87.67      4.48 o 
  -3  -3   7       14.73       12.55      1.57 o 
  -2  -3   7       36.48       40.63      1.81 o 
  -1  -3   7      132.66      138.37      2.60 o 
   0  -3   7       79.51       90.38      2.06 o 
   1  -3   7       32.96       36.80      1.16 o 
   2  -3   7       84.58       80.37      2.51 o 
   3  -3   7       58.38       61.23      2.31 o 
   4  -3   7       43.11       49.35      3.45 o 
   5  -3   7       63.83       68.24      4.31 o 
   6  -3   7        1.56        2.31      1.57 o 
  -7  -2   7        1.23        1.40      1.41 o 
  -6  -2   7        4.35        6.94      1.74 o 
  -5  -2   7       32.31       37.68      2.89 o 
  -4  -2   7        9.99        8.87      1.45 o 
  -3  -2   7       78.02       79.84      3.76 o 
  -2  -2   7        2.00        1.78      0.50 o 
  -1  -2   7       12.10       18.19      1.37 o 
   0  -2   7      404.65      482.80     10.03 o 
   1  -2   7       34.02       32.86      1.01 o 
   2  -2   7      130.97      128.98      3.47 o 
   3  -2   7      135.92      125.97      6.55 o 
   4  -2   7      192.76      193.72      5.30 o 
   5  -2   7       21.95       21.71      2.47 o 
   6  -2   7        1.15        1.06      1.38 o 
  -7  -1   7        2.94        2.99      1.21 o 
  -6  -1   7        6.26        6.86      1.61 o 
  -5  -1   7       36.72       36.99      2.72 o 
  -4  -1   7       33.93       32.22      2.28 o 
  -3  -1   7       24.88       22.83      1.29 o 
  -2  -1   7       23.60       22.22      1.54 o 
  -1  -1   7      121.06      105.15      3.81 o 
   0  -1   7      140.48      167.91      8.51 o 
   1  -1   7      109.91      110.27      2.91 o 
   2  -1   7        7.98        6.75      0.74 o 
   3  -1   7       83.83       82.92      2.73 o 
   4  -1   7      229.13      223.72      5.89 o 
   5  -1   7       20.28       17.93      1.56 o 
   6  -1   7        2.07        1.64      1.37 o 
  -7   0   7        0.33        0.95      1.66 o 
  -6   0   7       30.86       35.41      2.21 o 
  -5   0   7        3.09        2.75      0.81 o 
  -4   0   7       63.49       63.06      3.15 o 
  -3   0   7        4.75        4.58      0.64 o 
  -2   0   7       36.06       30.58      1.72 o 
  -1   0   7       57.49       54.98      2.39 o 
   0   0   7      225.87      284.57     14.54 o 
   1   0   7       85.83       75.42      2.21 o 
   2   0   7        2.77        2.11      0.53 o 
   3   0   7       61.32       56.35      2.13 o 
   4   0   7      219.20      215.62      5.69 o 
   5   0   7       25.06       23.80      1.69 o 
   6   0   7        3.09        2.99      1.75 o 
  -7   1   7        3.24        1.03      1.72 o 
  -6   1   7        0.63       -0.69      1.25 o 
  -5   1   7       57.72       62.65      2.62 o 
  -4   1   7        9.29        8.96      0.95 o 
  -3   1   7       57.52       62.11      2.18 o 
  -2   1   7        7.91        8.20      0.75 o 
  -1   1   7       34.48       38.17      1.50 o 
   0   1   7      226.63      298.74      6.85 o 
   1   1   7       54.44       51.46      2.23 o 
   2   1   7      133.52      122.31      5.17 o 
   3   1   7      143.70      128.37      3.60 o 
   4   1   7      222.40      194.79      5.34 o 
   5   1   7       32.78       29.68      3.17 o 
   6   1   7        3.74        2.15      1.72 o 
  -6   2   7       15.27       19.35      3.07 o 
  -5   2   7        3.95        6.32      1.88 o 
  -4   2   7       43.32       35.21      3.10 o 
  -3   2   7       52.46       51.58      1.97 o 
  -2   2   7       51.59       57.58      2.07 o 
  -1   2   7       93.60      104.08      3.07 o 
   0   2   7       67.34       85.64      2.60 o 
   1   2   7       30.76       29.52      1.39 o 
   2   2   7       70.78       65.04      2.16 o 
   3   2   7       72.19       64.56      2.33 o 
   4   2   7       44.53       47.28      3.60 o 
   5   2   7       59.47       55.16      4.27 o 
   6   2   7        2.48        3.58      1.90 o 
  -6   3   7        7.76        8.50      2.33 o 
  -5   3   7       30.04       26.64      3.15 o 
  -4   3   7       59.72       56.64      3.97 o 
  -3   3   7        7.67        7.40      0.90 o 
  -2   3   7       11.08       10.17      1.08 o 
  -1   3   7      133.54      142.98      3.99 o 
   0   3   7      111.60      125.93      3.59 o 
   1   3   7       20.78       18.86      1.42 o 
   2   3   7      177.32      172.12      7.04 o 
   3   3   7      120.53      110.92      5.61 o 
   4   3   7       34.53       31.86      3.26 o 
   5   3   7       27.16       31.25      3.62 o 
  -6   4   7        0.99        0.32      1.57 o 
  -5   4   7        4.71        5.37      1.94 o 
  -4   4   7        1.69        0.48      1.24 o 
  -3   4   7       45.76       43.98      3.36 o 
  -2   4   7       17.29       21.93      2.47 o 
  -1   4   7       54.87       58.11      3.20 o 
   0   4   7       12.68       14.33      1.24 o 
   1   4   7       31.55       31.51      1.73 o 
   2   4   7       66.05       63.90      3.97 o 
   3   4   7       38.40       32.38      3.04 o 
   4   4   7        1.68        0.08      1.35 o 
   5   4   7       34.64       34.15      3.87 o 
  -5   5   7        3.72        0.87      1.74 o 
  -4   5   7       21.86       22.14      3.02 o 
  -3   5   7        3.12        2.51      1.64 o 
  -2   5   7        1.32       -1.46      1.46 o 
  -1   5   7       83.84       74.55      4.19 o 
   0   5   7       27.39       29.51      1.83 o 
   1   5   7       13.43       14.88      1.43 o 
   2   5   7       51.82       46.13      3.50 o 
   3   5   7       32.08       31.29      3.31 o 
   4   5   7        0.68        1.08      1.37 o 
  -4   6   7        2.74        0.16      1.85 o 
  -3   6   7       12.63       11.17      2.49 o 
  -2   6   7       14.72       14.48      2.60 o 
  -1   6   7        6.37        4.64      1.98 o 
   0   6   7        0.23       -0.02      1.54 o 
   1   6   7       31.41       28.88      1.88 o 
   2   6   7       36.89       43.92      3.62 o 
   3   6   7        3.84        3.23      1.66 o 
  -3   7   7        3.98        4.32      2.43 o 
  -2   7   7        1.93       -0.58      2.09 o 
  -1   7   7       14.11        9.48      2.51 o 
   0   7   7        3.24        5.08      1.86 o 
   1   7   7        0.80        1.88      1.16 o 
   2   7   7        6.14        5.06      1.88 o 
  -1   8   7        1.88        0.43      1.77 o 
   0   8   7        2.98        6.60      1.99 o 
  -3  -8   8        2.23        3.28      1.22 o 
  -2  -8   8        4.32        2.43      1.62 o 
  -1  -8   8       15.95       16.79      2.75 o 
   0  -8   8        7.21        7.65      2.09 o 
   1  -8   8       15.58       20.20      2.60 o 
  -4  -7   8        1.11        1.29      1.17 o 
  -3  -7   8        4.11        3.43      1.09 o 
  -2  -7   8       23.55       21.23      1.78 o 
  -1  -7   8        6.17        7.33      1.94 o 
   0  -7   8        0.72        0.85      1.16 o 
   1  -7   8       43.72       49.41      3.54 o 
   2  -7   8       50.32       49.77      3.36 o 
   3  -7   8        2.26        2.14      1.40 o 
  -5  -6   8        0.58       -0.51      1.16 o 
  -4  -6   8       13.34       11.54      2.06 o 
  -3  -6   8        4.86        4.44      1.33 o 
  -2  -6   8        7.49        7.79      1.16 o 
  -1  -6   8       39.47       40.86      2.00 o 
   0  -6   8       24.26       22.95      1.39 o 
   1  -6   8       63.96       66.23      2.57 o 
   2  -6   8       40.54       42.29      2.99 o 
   3  -6   8       27.11       29.37      2.80 o 
   4  -6   8        3.11        4.11      1.70 o 
  -5  -5   8        2.28        1.06      1.12 o 
  -4  -5   8        8.09        5.77      1.51 o 
  -3  -5   8       10.17       10.96      1.70 o 
  -2  -5   8       35.76       34.47      1.91 o 
  -1  -5   8       18.84       19.65      1.01 o 
   0  -5   8       15.76       15.66      0.89 o 
   1  -5   8       51.71       51.59      1.60 o 
   2  -5   8       92.98       99.62      4.66 o 
   3  -5   8       51.26       49.12      3.31 o 
   4  -5   8        3.10        2.47      1.48 o 
   5  -5   8        2.78        3.25      1.56 o 
  -6  -4   8        2.01        0.67      1.19 o 
  -5  -4   8        8.20        7.38      1.74 o 
  -4  -4   8       21.94       24.09      2.44 o 
  -3  -4   8       21.14       20.60      2.07 o 
  -2  -4   8        0.04        0.02      0.63 o 
  -1  -4   8       32.78       35.73      1.14 o 
   0  -4   8        0.89        1.02      0.39 o 
   1  -4   8       37.17       36.77      1.27 o 
   2  -4   8       27.23       26.50      1.45 o 
   3  -4   8       85.95       86.86      4.45 o 
   4  -4   8       17.18       13.90      2.12 o 
   5  -4   8       11.52        9.71      2.06 o 
  -6  -3   8        8.27        9.06      1.96 o 
  -5  -3   8        1.55        1.32      1.00 o 
  -4  -3   8       45.26       50.78      3.25 o 
  -3  -3   8        0.06        0.21      0.58 o 
  -2  -3   8       31.13       25.51      1.43 o 
  -1  -3   8       29.62       31.05      1.94 o 
   0  -3   8       84.30       87.58      2.07 o 
   1  -3   8        2.99        2.64      0.44 o 
   2  -3   8       73.93       72.42      2.43 o 
   3  -3   8      195.28      186.52      5.00 o 
   4  -3   8       37.82       36.67      2.86 o 
   5  -3   8       10.09       10.38      2.04 o 
   6  -3   8        1.89        1.01      1.46 o 
  -6  -2   8       12.39       14.22      2.15 o 
  -5  -2   8       26.61       24.09      2.28 o 
  -4  -2   8        3.43        2.65      1.01 o 
  -3  -2   8       37.51       38.59      3.62 o 
  -2  -2   8        5.55        6.31      1.38 o 
  -1  -2   8        5.05        2.62      0.71 o 
   0  -2   8       34.17       33.40      1.29 o 
   1  -2   8        7.80        7.98      0.75 o 
   2  -2   8        9.05        9.64      0.90 o 
   3  -2   8      164.87      154.55      4.31 o 
   4  -2   8       32.11       30.88      1.83 o 
   5  -2   8       15.28       15.78      2.22 o 
   6  -2   8        3.54        3.79      1.67 o 
  -7  -1   8        1.52        1.40      1.06 o 
  -6  -1   8        4.07        4.97      1.48 o 
  -5  -1   8       31.34       34.82      2.60 o 
  -4  -1   8       26.09       26.29      2.07 o 
  -3  -1   8       35.96       34.98      1.66 o 
  -2  -1   8        4.71        3.54      0.77 o 
  -1  -1   8       25.55       27.37      1.66 o 
   0  -1   8        8.00        8.64      0.71 o 
   1  -1   8       23.46       24.73      1.21 o 
   2  -1   8       25.86       23.08      2.59 o 
   3  -1   8      193.65      184.76      5.36 o 
   4  -1   8       68.66       69.54      2.73 o 
   5  -1   8        8.83       10.85      1.34 o 
   6  -1   8        8.85       11.22      1.96 o 
  -7   0   8        0.13       -0.51      1.35 o 
  -6   0   8       28.64       32.51      2.18 o 
  -5   0   8        5.19        5.39      0.98 o 
  -4   0   8       39.91       41.01      2.44 o 
  -3   0   8       10.24       11.09      1.08 o 
  -2   0   8        1.72        2.17      0.64 o 
  -1   0   8       15.41       16.69      0.97 o 
   0   0   8        2.72        2.57      0.50 o 
   1   0   8       14.62       14.57      0.95 o 
   2   0   8       14.03       12.73      1.00 o 
   3   0   8      246.51      212.84      5.40 o 
   4   0   8       44.17       43.40      2.09 o 
   5   0   8        8.56        9.59      1.25 o 
   6   0   8        4.62        5.32      2.02 o 
  -6   1   8        2.24        4.37      1.85 o 
  -5   1   8       50.76       53.01      3.23 o 
  -4   1   8        3.03        2.72      0.56 o 
  -3   1   8       37.20       36.30      2.62 o 
  -2   1   8       23.13       23.21      1.24 o 
  -1   1   8        0.07        0.79      0.42 o 
   0   1   8       44.10       54.38      1.89 o 
   1   1   8        2.83        2.27      0.93 o 
   2   1   8       24.68       25.23      1.29 o 
   3   1   8      104.94      106.68      3.25 o 
   4   1   8       23.10       19.71      1.72 o 
   5   1   8       13.74       19.12      2.72 o 
   6   1   8        5.01        9.29      2.35 o 
  -6   2   8       11.61       12.41      2.67 o 
  -5   2   8        5.81        7.79      1.93 o 
  -4   2   8       31.84       33.10      1.38 o 
  -3   2   8        4.81        5.50      1.40 o 
  -2   2   8        5.95        5.94      1.04 o 
  -1   2   8       24.72       25.69      1.40 o 
   0   2   8       89.75      101.00      3.00 o 
   1   2   8       11.17        8.68      1.43 o 
   2   2   8       70.34       67.16      3.76 o 
   3   2   8      153.11      138.67      3.91 o 
   4   2   8       21.76       23.22      2.83 o 
   5   2   8        7.42        8.36      2.23 o 
  -6   3   8        5.05        3.82      1.80 o 
  -5   3   8        9.57        7.26      2.04 o 
  -4   3   8       31.85       37.70      3.29 o 
  -3   3   8        6.77        8.01      1.98 o 
  -1   3   8        9.50        9.44      1.38 o 
   0   3   8        8.30        8.82      1.01 o 
   1   3   8       19.07       19.08      1.70 o 
   2   3   8       40.33       37.62      2.92 o 
   3   3   8       50.46       52.22      3.78 o 
   4   3   8        5.38        4.52      1.77 o 
   5   3   8       19.34       16.70      2.94 o 
  -6   4   8        1.18       -1.38      1.54 o 
  -5   4   8        4.53        4.60      1.99 o 
  -4   4   8        2.12        2.68      1.49 o 
  -3   4   8       11.40       11.12      2.09 o 
  -2   4   8       33.70       35.56      3.04 o 
  -1   4   8       12.24       13.76      1.29 o 
   0   4   8       29.54       34.46      1.81 o 
   1   4   8       23.62       23.09      1.90 o 
   2   4   8       80.86       85.74      4.85 o 
   3   4   8       32.66       30.77      3.20 o 
   4   4   8        2.47        2.57      1.64 o 
   5   4   8        3.20        0.61      1.59 o 
  -5   5   8        4.98        5.56      2.31 o 
  -4   5   8       11.94        9.16      2.25 o 
  -3   5   8        1.00        1.70      1.74 o 
  -2   5   8        1.06        2.22      1.75 o 
  -1   5   8        3.91        0.84      1.54 o 
   0   5   8       23.73       24.60      2.39 o 
   1   5   8       40.48       40.20      2.09 o 
   2   5   8       54.03       54.23      3.94 o 
   3   5   8        4.58        6.01      1.88 o 
   4   5   8        6.76        6.28      2.12 o 
  -4   6   8        3.35        2.17      2.04 o 
  -3   6   8        0.94       -1.30      1.77 o 
  -2   6   8       27.60       25.49      3.15 o 
  -1   6   8       13.12        8.87      2.25 o 
   0   6   8        1.42        2.44      1.80 o 
   1   6   8       22.40       23.11      2.72 o 
   2   6   8       25.15       22.72      2.86 o 
   3   6   8        0.75        0.61      1.41 o 
  -3   7   8        1.96       -2.07      2.07 o 
  -2   7   8        1.18        1.74      2.25 o 
  -1   7   8        7.94        5.83      2.46 o 
   0   7   8       27.55       33.71      3.31 o 
   2   7   8       13.45       12.84      2.59 o 
  -2  -8   9        0.45        1.11      1.57 o 
  -1  -8   9        4.06        5.66      1.99 o 
   0  -8   9       25.61       28.64      3.29 o 
   1  -8   9       38.24       50.12      3.82 o 
  -4  -7   9        1.28        0.71      1.22 o 
  -3  -7   9        1.18        0.79      1.04 o 
  -2  -7   9       15.58       15.15      1.61 o 
  -1  -7   9        4.27        4.45      1.62 o 
   0  -7   9        4.84        4.76      1.70 o 
   1  -7   9        7.08        7.93      2.39 o 
   2  -7   9       20.32       15.43      2.11 o 
   3  -7   9        2.86        1.67      1.43 o 
  -5  -6   9        4.60        6.03      1.83 o 
  -4  -6   9        1.95        2.35      1.33 o 
  -3  -6   9        3.71        2.43      1.14 o 
  -2  -6   9        5.26        5.42      1.05 o 
  -1  -6   9        5.96        6.45      1.01 o 
   0  -6   9       20.02       21.94      1.46 o 
   1  -6   9       17.50       17.57      2.99 o 
   2  -6   9       49.58       48.51      3.21 o 
   3  -6   9        5.04        6.23      1.70 o 
   4  -6   9        8.51        7.54      1.88 o 
  -5  -5   9        7.17        9.01      1.91 o 
  -4  -5   9        1.98        1.46      1.03 o 
  -3  -5   9        0.58        1.22      0.90 o 
  -2  -5   9       39.44       39.26      2.67 o 
  -1  -5   9        1.47        1.72      0.44 o 
   0  -5   9        9.96       11.70      0.75 o 
   1  -5   9        3.21        3.19      0.61 o 
   2  -5   9       45.76       46.41      2.99 o 
   3  -5   9       11.70       10.99      1.90 o 
   4  -5   9        3.97        4.61      1.49 o 
   5  -5   9        8.97        9.45      2.17 o 
  -6  -4   9        9.21        9.91      2.06 o 
  -5  -4   9        4.88        3.92      1.38 o 
  -4  -4   9        0.80        0.21      0.82 o 
  -3  -4   9        9.74        7.25      1.43 o 
  -2  -4   9        4.82        3.59      0.75 o 
  -1  -4   9       28.23       27.63      1.15 o 
   0  -4   9       21.45       22.34      1.00 o 
   1  -4   9        0.15       -0.26      0.52 o 
   2  -4   9      132.03      131.00      3.74 o 
   3  -4   9        5.03        5.37      1.51 o 
   4  -4   9        3.40        1.69      1.35 o 
   5  -4   9        3.63        5.54      1.93 o 
  -6  -3   9        4.29        5.58      1.72 o 
  -5  -3   9        0.58       -0.21      0.82 o 
  -4  -3   9        7.37        6.41      1.41 o 
  -3  -3   9       12.99       13.21      1.66 o 
  -2  -3   9       32.23       30.67      1.61 o 
  -1  -3   9       51.31       46.09      2.47 o 
   0  -3   9       26.75       28.91      1.28 o 
   1  -3   9       13.57       14.49      1.02 o 
   2  -3   9       15.95       17.41      1.27 o 
   3  -3   9       11.50       11.65      1.25 o 
   4  -3   9        9.10       10.46      1.88 o 
   5  -3   9       14.17       15.88      2.36 o 
  -6  -2   9       10.07        5.14      1.59 o 
  -5  -2   9       20.01       20.30      2.23 o 
  -4  -2   9        3.10        2.54      1.01 o 
  -3  -2   9       20.86       20.40      2.22 o 
  -2  -2   9       30.20       31.91      2.07 o 
  -1  -2   9       17.74       15.35      1.37 o 
   0  -2   9       12.16       13.73      0.91 o 
   1  -2   9       20.55       20.56      1.18 o 
   2  -2   9       82.29       77.90      2.59 o 
   3  -2   9       13.72       14.68      1.28 o 
   4  -2   9       38.78       41.14      2.44 o 
   5  -2   9        2.54        2.31      1.38 o 
  -6  -1   9        7.94        7.47      1.67 o 
  -5  -1   9       20.77       22.93      2.14 o 
  -4  -1   9        3.56        2.89      0.98 o 
  -3  -1   9       41.03       42.40      1.88 o 
  -2  -1   9        3.44        2.84      0.76 o 
  -1  -1   9      122.50       96.78      3.84 o 
   0  -1   9       35.69       37.34      2.15 o 
   1  -1   9       47.56       48.31      2.95 o 
   2  -1   9        6.16        8.10      1.15 o 
   3  -1   9       10.38        9.69      1.09 o 
   4  -1   9       81.51       75.27      2.90 o 
   5  -1   9        0.41        0.22      0.81 o 
  -6   0   9       24.49       25.40      1.96 o 
  -5   0   9        2.80        2.66      1.49 o 
  -4   0   9       13.54       13.03      1.27 o 
  -3   0   9       32.42       34.02      2.12 o 
  -2   0   9       14.46       13.60      1.02 o 
  -1   0   9      102.62       90.95      2.73 o 
   0   0   9       33.25       36.73      2.04 o 
   1   0   9       62.45       58.60      2.23 o 
   2   0   9        1.29        1.99      0.58 o 
   3   0   9       36.97       34.95      1.74 o 
   4   0   9       25.69       24.01      1.61 o 
   5   0   9        0.63        0.89      0.76 o 
  -6   1   9        5.44       10.49      2.51 o 
  -5   1   9       21.49       23.31      1.66 o 
  -4   1   9        0.01        0.18      0.43 o 
  -3   1   9       31.36       32.64      5.36 o 
  -2   1   9       50.09       47.42      1.90 o 
  -1   1   9       29.08       25.79      1.36 o 
   0   1   9       10.27       11.09      0.91 o 
   1   1   9       15.29       14.41      1.70 o 
   2   1   9       58.23       57.03      2.11 o 
   3   1   9        3.54        2.76      0.78 o 
   4   1   9       49.02       43.91      2.04 o 
   5   1   9        5.59        4.97      1.94 o 
  -6   2   9        4.31        2.12      1.78 o 
  -5   2   9        4.68        6.43      1.96 o 
  -4   2   9        7.04        5.82      0.75 o 
  -3   2   9       25.97       28.09      1.55 o 
  -2   2   9        9.35        7.83      0.97 o 
  -1   2   9       54.15       54.23      2.19 o 
   0   2   9       19.49       22.90      2.35 o 
   1   2   9        5.00        4.77      1.25 o 
   2   2   9       19.22       20.02      2.27 o 
   3   2   9       10.81        9.39      0.97 o 
   4   2   9        0.37        0.18      1.11 o 
   5   2   9        3.66        3.52      1.90 o 
  -6   3   9       19.75       23.91      3.52 o 
  -5   3   9        2.48        2.27      1.45 o 
  -4   3   9        0.18        0.18      1.22 o 
  -3   3   9       16.79       19.27      2.43 o 
  -2   3   9       11.72       13.27      1.71 o 
  -1   3   9       19.40       20.17      1.48 o 
   0   3   9        8.88        9.82      1.13 o 
   1   3   9        6.10        5.08      1.45 o 
   2   3   9       68.32       69.30      4.16 o 
   3   3   9       26.70       25.58      2.92 o 
   4   3   9        0.99        2.14      1.43 o 
   5   3   9        3.53        6.43      2.25 o 
  -5   4   9        7.74        7.62      2.35 o 
  -4   4   9        0.17       -0.08      1.29 o 
  -3   4   9        5.90        6.09      1.91 o 
  -2   4   9       23.50       30.27      2.91 o 
  -1   4   9       11.04       10.23      1.24 o 
   0   4   9        4.12        4.30      1.01 o 
   1   4   9       14.85       16.89      2.22 o 
   2   4   9        5.87        9.00      1.91 o 
   3   4   9        1.80        2.30      1.46 o 
   4   4   9        2.45        1.86      1.56 o 
  -5   5   9        5.34        6.77      2.47 o 
  -4   5   9        0.14       -1.09      1.56 o 
  -3   5   9       14.07       10.86      2.36 o 
  -2   5   9        3.49        3.89      1.98 o 
  -1   5   9        8.06        5.22      1.85 o 
   0   5   9       10.54       11.09      1.39 o 
   1   5   9       16.57       18.33      2.47 o 
   2   5   9       14.12       13.31      2.33 o 
   3   5   9        7.45        9.05      2.25 o 
  -4   6   9        0.26       -0.92      1.96 o 
  -3   6   9        1.02       -1.64      1.93 o 
  -2   6   9        8.90        9.08      2.44 o 
  -1   6   9        4.60        3.10      1.91 o 
   0   6   9        2.27        2.68      1.82 o 
   1   6   9        9.64        7.30      1.96 o 
   2   6   9        6.27        7.42      2.07 o 
   3   6   9        1.53        1.77      1.72 o 
  -2   7   9        3.78        2.62      2.38 o 
  -1   7   9        0.07        0.63      2.14 o 
   0   7   9        3.90        7.49      2.07 o 
  -2  -8  10        2.79        0.95      1.56 o 
  -1  -8  10        2.44        1.70      1.62 o 
   0  -8  10        3.24        3.60      1.77 o 
  -4  -7  10        1.37        2.46      1.45 o 
  -3  -7  10        4.31        4.00      1.45 o 
  -2  -7  10        1.27        0.57      0.82 o 
  -1  -7  10       15.48       14.41      2.64 o 
   0  -7  10        9.09        9.83      2.12 o 
   1  -7  10        0.40       -0.85      0.85 o 
   2  -7  10        4.66        5.35      1.54 o 
   3  -7  10        1.03       -0.10      1.22 o 
  -4  -6  10        0.01        0.16      0.98 o 
  -3  -6  10       18.99       15.68      2.09 o 
  -2  -6  10        0.20        0.43      0.90 o 
  -1  -6  10       11.06       10.32      2.19 o 
   0  -6  10       22.85       25.19      1.89 o 
   1  -6  10       49.56       50.55      2.99 o 
   2  -6  10        8.97        7.31      1.61 o 
   3  -6  10        3.61        4.27      1.56 o 
   4  -6  10        0.55        0.29      1.38 o 
  -5  -5  10        2.60        4.03      1.53 o 
  -4  -5  10        1.57        2.25      1.12 o 
  -3  -5  10        7.59        7.71      1.54 o 
  -2  -5  10        0.37        0.39      0.77 o 
  -1  -5  10       14.06       13.95      0.87 o 
   0  -5  10       11.66       12.20      0.79 o 
   1  -5  10        1.72        1.81      0.71 o 
   2  -5  10        4.81        6.38      1.45 o 
   3  -5  10       19.24       21.11      2.36 o 
   4  -5  10        6.88        6.56      1.88 o 
  -6  -4  10        9.00       11.18      2.17 o 
  -5  -4  10        4.46        3.57      1.43 o 
  -4  -4  10        7.66        5.35      1.40 o 
  -3  -4  10       37.76       37.49      2.73 o 
  -2  -4  10       26.74       27.86      1.66 o 
  -1  -4  10       24.99       26.04      2.19 o 
   0  -4  10       15.81       17.22      1.11 o 
   1  -4  10       10.16       10.23      1.00 o 
   2  -4  10       64.74       68.82      3.04 o 
   3  -4  10        7.60        9.43      1.78 o 
   4  -4  10        0.64        0.76      1.16 o 
   5  -4  10        5.41        5.42      1.86 o 
  -6  -3  10       15.00       21.08      2.62 o 
  -5  -3  10        2.37        2.65      1.22 o 
  -4  -3  10        5.86        6.01      1.45 o 
  -3  -3  10       32.15       36.21      2.15 o 
  -2  -3  10        3.18        3.86      1.04 o 
  -1  -3  10        7.08        6.25      1.04 o 
   0  -3  10       22.93       24.76      1.27 o 
   1  -3  10        5.90        6.61      0.85 o 
   2  -3  10        7.85        9.07      2.19 o 
   3  -3  10       49.77       54.38      2.38 o 
   4  -3  10        1.67        0.02      1.09 o 
   5  -3  10        0.44        2.27      1.49 o 
  -6  -2  10        0.28        0.31      1.03 o 
  -5  -2  10        9.17        6.75      1.54 o 
  -4  -2  10       46.25       47.87      3.04 o 
  -3  -2  10        4.12        4.76      1.30 o 
  -2  -2  10       54.45       51.44      2.78 o 
  -1  -2  10       45.29       39.48      2.27 o 
   0  -2  10        2.23        2.13      0.54 o 
   1  -2  10       80.06       74.00      2.44 o 
   2  -2  10       75.13       80.22      2.72 o 
   3  -2  10        3.21        3.12      0.81 o 
   4  -2  10        1.72        1.83      0.79 o 
   5  -2  10        0.00       -0.29      1.16 o 
  -6  -1  10        5.73        6.77      1.57 o 
  -5  -1  10        4.34        5.80      1.38 o 
  -4  -1  10       35.31       32.25      1.82 o 
  -3  -1  10       25.24       30.50      5.65 o 
  -2  -1  10       15.63       16.18      1.49 o 
  -1  -1  10       40.84       35.83      2.14 o 
   0  -1  10       13.10       14.38      1.49 o 
   1  -1  10       51.17       50.09      2.16 o 
   2  -1  10       14.90       13.61      1.43 o 
   3  -1  10        6.33        7.27      1.14 o 
   4  -1  10        6.92        6.22      1.09 o 
   5  -1  10        0.29        0.05      0.83 o 
  -6   0  10        5.62        5.30      1.17 o 
  -5   0  10        3.25        3.57      0.95 o 
  -4   0  10       46.67       44.50      1.80 o 
  -3   0  10       17.63       20.25      2.35 o 
  -2   0  10       15.88       17.73      1.55 o 
  -1   0  10       65.57       60.28      2.18 o 
   0   0  10       14.18       13.64      1.57 o 
   1   0  10      115.39      111.26      3.24 o 
   2   0  10        0.66        3.21      1.14 o 
   3   0  10       10.16        9.48      1.75 o 
   4   0  10        1.57        0.68      0.66 o 
   5   0  10        1.46        3.21      1.02 o 
  -6   1  10        0.27        0.88      1.37 o 
  -5   1  10        7.16        7.18      1.09 o 
  -4   1  10       55.27       50.07      1.86 o 
  -3   1  10        6.08        7.36      1.61 o 
  -2   1  10       33.60       31.25      1.60 o 
  -1   1  10       42.02       43.18      1.86 o 
   0   1  10        9.79       10.57      1.53 o 
   1   1  10       28.87       31.91      2.47 o 
   2   1  10       55.90       62.07      2.32 o 
   3   1  10       17.14       16.67      1.32 o 
   4   1  10        3.87        4.45      0.91 o 
   5   1  10        0.79        2.57      1.62 o 
  -6   2  10        4.13        6.43      2.31 o 
  -5   2  10        4.57        4.66      1.88 o 
  -4   2  10        8.27        7.54      0.87 o 
  -3   2  10       26.60       31.50      2.81 o 
  -2   2  10        4.96        5.34      0.94 o 
  -1   2  10       26.13       26.88      1.60 o 
   0   2  10        3.76        3.68      1.27 o 
   1   2  10        8.75        7.57      1.62 o 
   2   2  10       41.24       37.92      3.04 o 
   3   2  10        5.75        4.90      1.56 o 
   4   2  10        1.47        0.02      1.24 o 
   5   2  10        0.32        0.96      1.67 o 
  -6   3  10        3.31        4.92      2.28 o 
  -5   3  10        4.89        6.52      2.07 o 
  -4   3  10       19.14       17.69      2.65 o 
  -3   3  10       30.42       31.73      2.27 o 
  -2   3  10       31.99       40.63      2.13 o 
  -1   3  10       30.48       33.75      1.90 o 
   0   3  10       41.12       49.28      3.34 o 
   1   3  10       15.91       15.62      2.19 o 
   2   3  10       16.80       17.52      2.36 o 
   3   3  10       18.18       19.60      2.76 o 
   4   3  10        2.54        1.94      1.61 o 
  -5   4  10        4.20        2.35      1.88 o 
  -4   4  10        6.49        6.72      2.07 o 
  -3   4  10        2.91        4.45      1.88 o 
  -2   4  10        4.36        3.12      1.70 o 
  -1   4  10       18.69       19.85      1.97 o 
   0   4  10       10.92        9.87      1.82 o 
   1   4  10       42.87       48.71      3.57 o 
   2   4  10        9.22       11.01      2.17 o 
   3   4  10        1.81        3.47      1.51 o 
   4   4  10        3.59        4.10      1.85 o 
  -4   5  10        1.34        0.27      1.82 o 
  -3   5  10       16.80       14.29      2.65 o 
  -2   5  10       11.85       16.82      2.72 o 
  -1   5  10        4.71        5.09      1.85 o 
   0   5  10       21.45       22.40      2.55 o 
   1   5  10       49.37       60.59      4.19 o 
   2   5  10       15.29       15.99      2.70 o 
   3   5  10        2.14        1.93      1.62 o 
  -3   6  10        0.66       -1.91      1.91 o 
  -2   6  10        1.05       -1.85      1.85 o 
  -1   6  10       14.29       11.63      2.54 o 
   1   6  10       43.58       52.94      4.10 o 
   2   6  10        2.28        2.64      1.72 o 
  -1   7  10        4.71        2.55      2.41 o 
  -1  -8  11        3.81        2.72      1.72 o 
  -3  -7  11        2.77        2.86      1.32 o 
  -2  -7  11        3.99        1.69      1.16 o 
  -1  -7  11       11.67       12.61      2.64 o 
   1  -7  11       40.48       39.19      2.81 o 
   2  -7  11        0.30        1.38      1.29 o 
  -4  -6  11        1.34        0.08      1.06 o 
  -3  -6  11        1.98        2.27      1.17 o 
  -2  -6  11       26.61       24.54      2.30 o 
  -1  -6  11        3.22        2.07      0.84 o 
   0  -6  11       37.37       38.77      2.47 o 
   1  -6  11       60.43       60.57      3.37 o 
   2  -6  11       10.20        8.95      1.72 o 
   3  -6  11       10.83       11.73      2.06 o 
  -5  -5  11        3.95        1.61      1.25 o 
  -4  -5  11        8.45        7.55      1.70 o 
  -3  -5  11        9.12        6.93      1.56 o 
  -2  -5  11        9.89        9.63      1.59 o 
  -1  -5  11       51.48       53.25      2.35 o 
   0  -5  11       74.96       89.91      2.86 o 
   1  -5  11       32.60       29.23      1.61 o 
   2  -5  11        0.27        1.78      1.11 o 
   3  -5  11       18.64       21.23      2.46 o 
   4  -5  11        0.40       -0.71      1.19 o 
  -5  -4  11        3.51        3.62      1.37 o 
  -4  -4  11       13.68       11.49      1.85 o 
  -3  -4  11        3.00        2.55      1.16 o 
  -2  -4  11       74.36       71.45      5.74 o 
  -1  -4  11       19.80       18.29      1.74 o 
   0  -4  11      168.06      185.46      4.74 o 
   1  -4  11       38.11       37.88      1.85 o 
   2  -4  11       17.25       15.46      1.34 o 
   3  -4  11       15.24       20.95      2.36 o 
   4  -4  11        2.15        3.34      1.57 o 
  -6  -3  11        1.42        1.80      1.29 o 
  -5  -3  11       18.37       15.55      2.14 o 
  -4  -3  11       14.77       12.44      1.82 o 
  -3  -3  11       33.73       31.91      1.88 o 
  -2  -3  11        5.44        7.02      1.30 o 
  -1  -3  11       84.80       82.24      3.78 o 
   0  -3  11      109.44      119.92      4.43 o 
   1  -3  11        0.48        0.15      0.62 o 
   3  -3  11       13.59       13.39      2.75 o 
   4  -3  11        1.73        1.66      1.32 o 
   5  -3  11        3.77        3.41      1.62 o 
  -6  -2  11        1.65        0.42      1.01 o 
  -5  -2  11       11.62        9.63      1.69 o 
  -4  -2  11       13.85       14.19      1.42 o 
  -3  -2  11        8.55        7.08      2.10 o 
  -2  -2  11      134.21      115.06      4.72 o 
  -1  -2  11       47.64       43.18      2.52 o 
   0  -2  11       81.87       90.89      3.74 o 
   1  -2  11       30.78       30.18      1.55 o 
   2  -2  11        8.96       11.02      1.15 o 
   3  -2  11       13.74       13.66      2.01 o 
   4  -2  11        0.64        0.77      0.77 o 
   5  -2  11        3.99        3.37      1.49 o 
  -6  -1  11        0.44       -0.19      0.83 o 
  -5  -1  11       28.71       25.55      2.33 o 
  -4  -1  11        3.13        1.80      0.75 o 
  -3  -1  11       37.65       36.43      2.39 o 
  -2  -1  11      153.66      142.54      5.48 o 
  -1  -1  11       26.48       24.07      1.90 o 
   0  -1  11       25.22       28.46      2.17 o 
   1  -1  11       14.78       13.97      1.14 o 
   3  -1  11        1.87        2.05      0.79 o 
   4  -1  11        3.32        3.91      0.99 o 
   5  -1  11        0.41       -0.27      0.84 o 
  -6   0  11        0.44        0.77      0.87 o 
  -5   0  11       34.29       33.16      2.09 o 
  -4   0  11        0.03       -0.22      0.49 o 
  -3   0  11       33.15       34.62      1.81 o 
  -2   0  11       55.57       51.24      2.15 o 
  -1   0  11       75.38       66.84      2.42 o 
   0   0  11       52.27       57.89      3.25 o 
   1   0  11       35.07       36.56      2.70 o 
   2   0  11        8.52        9.18      1.37 o 
   3   0  11        6.28        6.28      1.00 o 
   4   0  11        1.45        1.40      0.98 o 
   5   0  11        4.81        3.99      1.10 o 
  -6   1  11        2.78        1.33      1.72 o 
  -5   1  11       14.41       13.78      1.44 o 
  -4   1  11        3.25        3.48      0.72 o 
  -3   1  11       11.05        8.32      1.07 o 
  -2   1  11      207.89      186.37      5.11 o 
  -1   1  11       56.51       55.23      2.25 o 
   0   1  11       30.16       30.35      2.51 o 
   1   1  11        9.06        5.80      1.51 o 
   3   1  11       17.52       18.79      1.98 o 
   4   1  11        4.46        5.22      0.97 o 
   5   1  11        2.24        5.30      2.17 o 
  -6   2  11        2.37        0.06      1.56 o 
  -5   2  11       21.37       22.61      3.18 o 
  -4   2  11        9.89       10.53      1.26 o 
  -3   2  11       40.06       38.35      2.01 o 
  -2   2  11        2.79        3.44      0.95 o 
  -1   2  11       87.14       88.50      3.16 o 
   0   2  11      260.21      314.31     11.06 o 
   1   2  11        4.70        5.30      1.59 o 
   2   2  11       26.45       24.96      2.72 o 
   3   2  11        3.37        3.29      1.49 o 
   4   2  11        0.55        0.96      1.35 o 
  -5   3  11        3.50        4.02      2.02 o 
  -4   3  11        5.18        5.82      1.93 o 
  -3   3  11       31.63       38.42      3.36 o 
  -2   3  11       61.72       65.07      2.79 o 
  -1   3  11       40.27       36.91      4.27 o 
   0   3  11       66.56       73.16      4.32 o 
   1   3  11        8.79        9.51      1.96 o 
   2   3  11        2.84        4.45      1.53 o 
   3   3  11       16.77       17.05      2.70 o 
   4   3  11        2.15        1.67      1.57 o 
  -5   4  11        1.93        1.40      1.93 o 
  -4   4  11        5.33        3.04      1.91 o 
  -3   4  11       14.95       16.25      2.72 o 
  -2   4  11        9.26       11.39      2.30 o 
  -1   4  11       42.43       44.32      3.82 o 
   0   4  11      112.93      139.30      6.57 o 
   1   4  11       23.49       25.32      2.91 o 
   2   4  11       12.59       12.41      2.44 o 
   3   4  11       15.17       14.62      2.70 o 
  -4   5  11        0.41       -0.37      1.91 o 
  -3   5  11       12.54       13.03      2.70 o 
  -2   5  11       10.36       11.55      2.52 o 
  -1   5  11        9.65        9.22      2.09 o 
   0   5  11       26.78       27.82      2.97 o 
   1   5  11        2.98        4.13      1.66 o 
   2   5  11        1.82        0.80      1.43 o 
  -2   6  11        5.50        2.07      2.15 o 
  -1   6  11        4.19        7.70      2.41 o 
   1   6  11        8.08        8.48      2.25 o 
  -3  -7  12        3.82        3.36      1.41 o 
  -2  -7  12        5.15        3.00      1.32 o 
  -1  -7  12        9.33        9.13      2.31 o 
   1  -7  12        0.95        2.36      1.21 o 
   2  -7  12        4.10        2.86      1.46 o 
  -4  -6  12        8.14        7.33      1.72 o 
  -3  -6  12       11.91       13.00      2.01 o 
  -2  -6  12        1.86        1.04      1.01 o 
  -1  -6  12        2.91        3.40      0.94 o 
   0  -6  12        7.74        5.93      1.25 o 
   1  -6  12       13.98       13.85      1.78 o 
   2  -6  12        0.97        2.57      1.24 o 
   3  -6  12        2.96        1.67      1.43 o 
  -4  -5  12        8.91       10.30      1.88 o 
  -3  -5  12       41.30       41.76      3.07 o 
  -2  -5  12        2.44        2.23      0.88 o 
  -1  -5  12       41.20       43.01      2.19 o 
   0  -5  12       33.11       38.23      2.61 o 
   1  -5  12        5.04        4.16      1.22 o 
   2  -5  12        7.01        5.80      1.48 o 
   3  -5  12       10.87       13.35      2.09 o 
  -5  -4  12        2.03        2.02      1.22 o 
  -4  -4  12        6.11        6.04      1.56 o 
  -3  -4  12       11.01       10.99      1.33 o 
  -2  -4  12        2.35        2.76      0.82 o 
  -1  -4  12       66.01       63.60      3.41 o 
   0  -4  12       10.07       13.02      1.54 o 
   1  -4  12        0.35        0.03      0.64 o 
   2  -4  12       25.91       31.34      2.10 o 
   3  -4  12        4.37        6.17      1.57 o 
   4  -4  12        1.27        0.27      1.27 o 
  -5  -3  12        1.29        0.47      1.03 o 
  -4  -3  12        1.64        1.38      1.01 o 
  -3  -3  12       99.44       97.01      3.55 o 
  -2  -3  12      103.18       96.01      4.39 o 
  -1  -3  12       72.61       66.62      3.44 o 
   0  -3  12       48.28       52.82      3.32 o 
   1  -3  12       10.49        7.49      1.33 o 
   2  -3  12       43.09       49.22      2.22 o 
   3  -3  12        9.14       10.15      1.25 o 
   4  -3  12        1.09        0.58      1.27 o 
  -6  -2  12        1.52        1.06      1.22 o 
  -5  -2  12        2.36        3.04      1.25 o 
  -4  -2  12       34.67       36.14      2.10 o 
  -3  -2  12       14.11       12.90      1.30 o 
  -2  -2  12       31.78       32.31      2.36 o 
  -1  -2  12      360.98      311.40     10.33 o 
   0  -2  12        3.80        2.70      1.19 o 
   1  -2  12       75.33       71.82      2.68 o 
   2  -2  12       22.26       22.90      1.58 o 
   3  -2  12        5.22        5.82      1.08 o 
   4  -2  12        1.86        2.44      0.92 o 
  -6  -1  12        2.15        1.42      0.94 o 
  -5  -1  12        1.68        1.96      1.12 o 
  -4  -1  12       37.50       39.87      2.14 o 
  -3  -1  12       43.20       38.90      2.57 o 
  -2  -1  12      246.75      239.87      8.39 o 
  -1  -1  12      134.82      113.89      4.88 o 
   0  -1  12       23.82       28.14      2.36 o 
   1  -1  12       21.93       21.85      1.41 o 
   2  -1  12       76.36       72.61      2.73 o 
   3  -1  12        1.88        2.70      1.21 o 
   4  -1  12        5.48        6.26      1.15 o 
  -6   0  12        2.81        4.82      2.22 o 
  -5   0  12        0.13       -0.09      1.15 o 
  -4   0  12       17.68       14.55      1.41 o 
  -3   0  12       69.70       59.60      3.32 o 
  -2   0  12      101.50       96.91      3.29 o 
  -1   0  12      366.79      314.69     10.54 o 
   0   0  12        9.96       12.60      1.90 o 
   1   0  12      113.22       96.26      4.76 o 
   2   0  12       17.94       18.73      1.43 o 
   3   0  12       10.27        9.51      2.31 o 
   4   0  12        0.31        1.24      0.81 o 
  -5   1  12        1.03        0.89      0.88 o 
  -4   1  12       41.94       41.81      1.81 o 
  -3   1  12        9.11        9.78      1.35 o 
  -2   1  12      133.38      135.71      4.47 o 
  -1   1  12      115.20      107.54      4.95 o 
   0   1  12       11.29        9.21      1.77 o 
   1   1  12       14.52       15.78      2.15 o 
   2   1  12       48.97       52.51      3.70 o 
   3   1  12        0.85        1.19      0.70 o 
   4   1  12        2.37        4.15      0.94 o 
  -5   2  12        2.12       -0.05      1.48 o 
  -4   2  12        2.62        3.15      1.53 o 
  -3   2  12       56.48       57.12      2.59 o 
  -2   2  12       79.54       80.84      3.11 o 
  -1   2  12       49.11       43.82      3.17 o 
   0   2  12        1.99        3.18      1.46 o 
   1   2  12       18.77       18.48      2.47 o 
   2   2  12       21.19       24.83      2.83 o 
   3   2  12        8.93        6.83      1.85 o 
   4   2  12        2.54        5.03      1.96 o 
  -5   3  12        5.29        1.67      1.69 o 
  -4   3  12        4.66        5.25      1.74 o 
  -3   3  12       20.40       20.71      2.75 o 
  -2   3  12       11.81       14.24      1.57 o 
  -1   3  12       37.96       39.63      3.15 o 
   0   3  12       10.41       10.80      2.07 o 
   1   3  12        9.82       10.19      2.09 o 
   2   3  12       10.41       11.51      2.23 o 
   3   3  12        4.47        5.37      1.90 o 
  -4   4  12       15.38       15.47      2.91 o 
  -3   4  12       14.70       14.04      2.64 o 
  -2   4  12        7.17        3.39      1.85 o 
  -1   4  12        2.91        6.78      1.70 o 
   0   4  12        1.90        2.72      1.40 o 
   1   4  12       16.05       14.88      2.52 o 
   2   4  12        1.40        1.48      1.37 o 
   3   4  12        1.32        1.98      1.57 o 
  -3   5  12        8.06        4.23      2.28 o 
  -2   5  12        1.20       -1.12      1.82 o 
   0   5  12        1.91        2.67      1.46 o 
   1   5  12        8.07       10.81      2.35 o 
   2   5  12        0.31        0.26      1.53 o 
  -2  -7  13        0.88       -0.03      1.12 o 
   1  -7  13        5.20        5.80      1.51 o 
  -3  -6  13        7.47        7.44      1.74 o 
  -2  -6  13        4.84        3.71      1.38 o 
  -1  -6  13        3.24        3.11      1.15 o 
   0  -6  13       25.51       31.53      2.43 o 
   1  -6  13        2.62        3.25      1.21 o 
   2  -6  13        1.10        1.33      1.21 o 
  -4  -5  13       10.13        9.64      1.83 o 
  -3  -5  13       23.28       21.81      2.41 o 
  -2  -5  13        9.81        8.04      2.35 o 
  -1  -5  13        6.03        6.24      1.96 o 
   0  -5  13        7.06        7.77      1.08 o 
   1  -5  13        9.92        8.32      1.51 o 
   2  -5  13        2.60        1.82      1.17 o 
   3  -5  13        0.07       -0.56      1.00 o 
  -5  -4  13       10.72        7.62      1.80 o 
  -4  -4  13       10.93       10.36      1.86 o 
  -3  -4  13       32.12       37.17      3.72 o 
  -2  -4  13       22.36       22.99      1.74 o 
  -1  -4  13        2.67        1.64      1.08 o 
   0  -4  13      118.45      140.13      4.08 o 
   1  -4  13        9.65       10.75      2.12 o 
   2  -4  13        2.25        1.59      0.89 o 
   3  -4  13        8.22        9.40      1.80 o 
  -5  -3  13        6.07        8.63      1.80 o 
  -4  -3  13        2.50        1.37      1.00 o 
  -3  -3  13       18.82       21.47      2.52 o 
  -2  -3  13       61.63       56.91      3.36 o 
  -1  -3  13        8.16        6.52      1.43 o 
   0  -3  13        9.99       10.30      1.70 o 
   1  -3  13       10.51        8.92      1.16 o 
   2  -3  13        3.47        2.49      1.83 o 
   3  -3  13        0.58        0.55      1.49 o 
   4  -3  13        2.64        2.83      1.41 o 
  -5  -2  13        1.39       -0.55      0.88 o 
  -4  -2  13       10.21       11.62      1.42 o 
  -3  -2  13       29.86       28.40      1.80 o 
  -2  -2  13       12.25       12.18      1.72 o 
  -1  -2  13        5.33        5.90      1.38 o 
   0  -2  13       54.91       58.82      3.41 o 
   1  -2  13       76.25       68.26      2.91 o 
   2  -2  13        1.98        4.15      0.96 o 
   3  -2  13        3.32        2.73      0.91 o 
   4  -2  13        0.74        0.56      1.16 o 
  -5  -1  13        3.02        3.38      1.09 o 
  -4  -1  13        2.18        1.30      0.85 o 
  -3  -1  13        1.93        2.36      1.08 o 
  -2  -1  13       71.23       67.08      3.58 o 
  -1  -1  13        2.65        1.78      1.17 o 
   0  -1  13        2.05        2.89      1.27 o 
   1  -1  13        9.11        8.31      1.80 o 
   2  -1  13        5.25        5.74      1.99 o 
   3  -1  13        0.32        0.85      1.54 o 
   4  -1  13        3.81        4.89      1.13 o 
  -5   0  13        4.76        2.78      0.84 o 
  -4   0  13        1.45        0.09      0.60 o 
  -3   0  13        6.85        6.10      1.06 o 
  -2   0  13       29.68       30.88      1.81 o 
  -1   0  13       23.36       23.09      2.30 o 
   0   0  13       17.52       21.24      2.36 o 
   1   0  13       75.22       68.22      4.05 o 
   2   0  13        0.54        0.27      0.59 o 
   3   0  13        2.92        2.77      0.89 o 
   4   0  13        0.01        0.51      0.76 o 
  -5   1  13        4.02        3.41      1.18 o 
  -4   1  13        7.22        6.79      1.18 o 
  -3   1  13       46.25       43.62      2.24 o 
  -2   1  13       25.96       26.50      1.77 o 
  -1   1  13       11.10       12.82      1.96 o 
   0   1  13       19.46       19.64      2.36 o 
   1   1  13        6.80        7.31      1.74 o 
   2   1  13        3.53        1.37      1.29 o 
   3   1  13        2.62        2.47      1.43 o 
   4   1  13        1.78        3.07      1.31 o 
  -5   2  13        2.39        3.81      1.94 o 
  -4   2  13        3.90        1.14      1.45 o 
  -3   2  13       24.16       26.84      1.90 o 
  -2   2  13       36.05       36.46      2.17 o 
  -1   2  13        6.41        6.73      1.75 o 
   0   2  13       93.15      109.47      5.54 o 
   1   2  13       18.43       17.07      2.41 o 
   2   2  13        1.18        0.76      1.17 o 
   3   2  13        8.99       10.62      2.27 o 
  -4   3  13        9.55       11.83      2.47 o 
  -3   3  13       42.78       38.15      3.52 o 
  -2   3  13        4.79        3.21      1.17 o 
  -1   3  13       14.94       16.82      2.38 o 
   0   3  13       17.56       22.80      2.76 o 
   1   3  13        5.77        5.59      1.69 o 
   2   3  13        0.07        1.14      1.40 o 
   3   3  13        1.39        2.54      1.59 o 
  -4   4  13        6.54        4.53      2.27 o 
  -3   4  13       36.01       44.48      4.11 o 
  -2   4  13        6.80        3.63      1.93 o 
  -1   4  13        6.58       11.31      2.20 o 
   0   4  13       32.36       37.92      3.45 o 
   1   4  13        1.09        1.78      1.51 o 
   2   4  13        0.41        0.42      1.37 o 
   0   5  13        4.44        9.16      2.14 o 
   1   5  13        2.56        2.28      1.59 o 
  -3  -6  14        7.52        8.42      2.01 o 
  -2  -6  14        1.01        2.12      1.25 o 
  -1  -6  14       19.15       23.33      1.89 o 
   0  -6  14        3.73        5.09      1.37 o 
   1  -6  14        1.39        1.96      1.14 o 
  -4  -5  14        2.52        3.58      1.48 o 
  -3  -5  14        5.18        7.55      1.75 o 
  -2  -5  14        0.25       -0.73      0.73 o 
  -1  -5  14       11.21       10.85      1.41 o 
   0  -5  14        6.75        7.27      1.14 o 
   1  -5  14        1.09        1.17      1.08 o 
   2  -5  14        4.12        3.84      1.40 o 
  -4  -4  14        7.55        5.42      1.53 o 
  -3  -4  14        4.61        5.26      1.18 o 
  -2  -4  14        4.18        4.84      1.12 o 
  -1  -4  14        2.66        2.80      1.27 o 
   0  -4  14        7.03        6.30      1.61 o 
   1  -4  14        0.52        0.81      0.81 o 
   2  -4  14        0.03        0.03      1.04 o 
   3  -4  14        1.47        1.33      1.24 o 
  -5  -3  14        1.71        2.01      1.19 o 
  -4  -3  14        0.05       -0.55      0.70 o 
  -3  -3  14        3.16        4.07      1.02 o 
  -2  -3  14       12.02       10.17      1.75 o 
  -1  -3  14        6.24        6.85      1.59 o 
   0  -3  14        9.49       10.08      1.78 o 
   1  -3  14        2.23        1.27      0.80 o 
   2  -3  14        6.11        6.80      1.22 o 
   3  -3  14        0.90        1.43      1.21 o 
  -5  -2  14        0.18       -0.13      1.09 o 
  -4  -2  14        6.16        7.02      1.25 o 
  -3  -2  14       12.04       11.01      1.74 o 
  -2  -2  14       13.58       12.04      1.78 o 
  -1  -2  14       16.60       16.73      2.07 o 
   0  -2  14        1.21        1.29      1.29 o 
   1  -2  14        1.83        2.24      0.82 o 
   2  -2  14        0.27       -0.51      0.71 o 
   3  -2  14        2.38        3.84      1.04 o 
  -5  -1  14        1.29        1.59      1.12 o 
  -4  -1  14        2.81        2.09      0.76 o 
  -3  -1  14        2.86        3.04      0.93 o 
  -2  -1  14       39.88       35.88      2.70 o 
  -1  -1  14        2.90        1.17      1.17 o 
   0  -1  14        8.77       10.67      1.90 o 
   1  -1  14        0.67        0.02      1.12 o 
   2  -1  14        6.12        6.42      1.94 o 
   3  -1  14        0.21        0.64      1.71 o 
  -5   0  14        2.37        2.42      0.87 o 
  -4   0  14        0.88        0.32      0.70 o 
  -3   0  14       11.38       10.46      1.73 o 
  -2   0  14        4.60        4.58      1.45 o 
  -1   0  14       14.04       10.38      1.78 o 
   0   0  14        0.43        0.88      1.24 o 
   1   0  14        4.92        4.74      1.64 o 
   2   0  14        0.73        2.67      1.41 o 
   3   0  14        2.45        4.88      2.50 o 
  -5   1  14        0.44        0.79      1.03 o 
  -4   1  14        5.35        6.13      1.20 o 
  -3   1  14        8.70        7.27      1.55 o 
  -2   1  14       22.80       20.73      2.30 o 
  -1   1  14        0.91        1.04      1.32 o 
   0   1  14        6.52        7.73      1.83 o 
   1   1  14        1.01        3.20      1.40 o 
   2   1  14        3.73        4.93      1.74 o 
   3   1  14        0.01        0.37      1.25 o 
  -4   2  14        2.24        1.43      1.56 o 
  -3   2  14        8.23        8.84      1.39 o 
  -2   2  14        6.84       11.75      2.12 o 
  -1   2  14        4.15        3.63      1.67 o 
   0   2  14        0.51        2.60      1.40 o 
   1   2  14        2.45        2.65      1.51 o 
   2   2  14        0.21        1.49      1.27 o 
   3   2  14        2.44        6.77      2.12 o 
  -4   3  14        9.43       10.19      2.52 o 
  -3   3  14        5.47        5.69      2.04 o 
  -2   3  14        0.98        1.06      1.48 o 
  -1   3  14        3.57        4.05      1.57 o 
   0   3  14        2.24        6.65      1.93 o 
   1   3  14        0.48        2.28      1.40 o 
   2   3  14        2.80        5.01      1.91 o 
  -3   4  14        3.49        4.90      2.30 o 
  -1   4  14       14.72       19.52      2.75 o 
   0   4  14        0.31        3.04      1.49 o 
   1   4  14        1.63        2.80      1.69 o 
  -1  -6  15        1.61        0.95      2.52 o 
   0  -6  15        0.11        4.23      1.24 o 
  -3  -5  15        1.51       -0.50      1.16 o 
  -2  -5  15        0.14       -0.78      0.78 o 
  -1  -5  15        1.47        0.43      0.86 o 
   0  -5  15        3.39        3.07      1.57 o 
   1  -5  15        0.13       -0.50      0.90 o 
  -4  -4  15        4.18        2.99      1.49 o 
  -3  -4  15        5.93        7.52      1.38 o 
  -2  -4  15        1.98        0.06      0.80 o 
  -1  -4  15        0.69        0.51      1.21 o 
   0  -4  15        0.21       -1.11      1.14 o 
   1  -4  15        1.46        2.47      0.95 o 
   2  -4  15        0.37        0.24      1.03 o 
  -4  -3  15        0.20       -0.07      0.80 o 
  -3  -3  15        1.31        0.37      0.76 o 
  -2  -3  15        5.76        4.10      1.48 o 
  -1  -3  15        2.19       -0.14      1.16 o 
   0  -3  15        4.12        5.99      1.66 o 
   1  -3  15        0.06        0.38      0.79 o 
   2  -3  15        1.20        0.35      0.83 o 
   3  -3  15        0.47        2.23      1.29 o 
  -4  -2  15        0.41       -0.35      0.81 o 
  -3  -2  15        0.08       -0.34      0.95 o 
  -2  -2  15        0.30        0.18      1.04 o 
  -1  -2  15        2.66        2.43      1.33 o 
   0  -2  15        0.30       -0.11      1.22 o 
   1  -2  15        0.17        1.30      1.38 o 
   2  -2  15        0.22        0.90      0.78 o 
   3  -2  15        0.47        1.50      0.90 o 
  -4  -1  15        1.31        1.95      0.80 o 
  -3  -1  15        0.02       -0.31      0.74 o 
  -2  -1  15       14.85       13.39      2.04 o 
  -1  -1  15        0.18       -0.42      1.11 o 
   0  -1  15        4.96        5.87      1.77 o 
   1  -1  15        0.05       -0.32      1.21 o 
   2  -1  15        2.34        2.03      1.12 o 
   3  -1  15        0.07        1.08      1.18 o 
  -4   0  15        0.24        0.22      0.66 o 
  -3   0  15        0.28        0.17      0.80 o 
  -2   0  15        2.86        1.64      1.24 o 
  -1   0  15        1.36       -1.08      1.08 o 
   0   0  15        0.08        0.32      1.25 o 
   1   0  15        0.32        0.50      1.33 o 
   2   0  15        0.18        3.20      1.40 o 
   3   0  15        0.42        4.79      1.72 o 
  -4   1  15        0.20       -0.90      0.90 o 
  -3   1  15        0.24        0.80      1.41 o 
  -2   1  15        6.30        6.64      1.74 o 
  -1   1  15        1.61        1.96      1.41 o 
   0   1  15        4.83        6.91      1.85 o 
   1   1  15        0.21        2.44      1.33 o 
   2   1  15        1.36        2.81      1.38 o 
  -4   2  15        0.87       -1.33      1.33 o 
  -3   2  15        2.00        1.75      1.57 o 
  -2   2  15        3.21        5.37      1.74 o 
  -1   2  15        0.14        0.37      1.40 o 
   0   2  15        1.00        4.10      1.57 o 
   1   2  15        0.07        2.02      1.40 o 
   2   2  15        0.21        2.94      1.53 o 
  -2   3  15        0.12        0.42      1.38 o 
  -1   3  15        2.32        4.31      1.61 o 
   0   3  15        4.80        5.90      1.82 o 
   1   3  15        0.19        4.23      1.66 o 
  -1   4  15        0.92        3.90      1.61 o 
  -2  -5  16        2.34        2.95      1.49 o 
  -1  -5  16        0.30       -0.35      1.48 o 
   0  -5  16        0.63        1.37      1.56 o 
  -3  -4  16        0.09       -0.76      0.79 o 
  -2  -4  16        0.52        0.76      0.88 o 
  -1  -4  16        4.01        3.31      1.64 o 
   0  -4  16        2.19        0.80      1.48 o 
   1  -4  16        0.03        0.01      0.77 o 
  -3  -3  16        6.35        6.58      1.32 o 
  -2  -3  16        0.41       -0.56      1.14 o 
  -1  -3  16        2.67        2.89      1.54 o 
   0  -3  16        0.10       -1.14      1.14 o 
   1  -3  16        0.26        1.14      1.57 o 
   2  -3  16        0.77        2.68      1.00 o 
  -4  -2  16        0.89       -0.12      0.92 o 
  -3  -2  16        0.66        1.90      1.30 o 
  -2  -2  16        0.33       -1.01      1.01 o 
  -1  -2  16       11.26       10.28      1.98 o 
   0  -2  16        0.68        1.54      1.38 o 
   1  -2  16        0.18        0.88      1.46 o 
   2  -2  16        0.02        1.88      0.88 o 
  -4  -1  16        3.24        4.05      1.03 o 
  -3  -1  16        0.16        0.39      1.17 o 
  -2  -1  16        3.62        5.09      1.64 o 
  -1  -1  16        0.41       -0.50      1.24 o 
   0  -1  16        0.32       -0.67      1.32 o 
   1  -1  16        0.06        2.65      1.53 o 
   2  -1  16        0.40        3.15      1.49 o 
  -4   0  16        0.14        0.12      0.75 o 
  -3   0  16        0.63       -0.06      1.30 o 
  -2   0  16        0.27       -0.34      1.24 o 
  -1   0  16        8.96       10.54      2.14 o 
   0   0  16        0.22        0.42      1.29 o 
   1   0  16        0.06        0.18      1.22 o 
   2   0  16        0.07        1.21      1.37 o 
  -3   1  16        4.64        2.60      1.61 o 
  -2   1  16        2.92        2.11      1.53 o 
  -1   1  16        2.72        4.71      1.80 o 
   0   1  16        1.12        1.74      1.51 o 
   1   1  16        0.08        1.08      1.27 o 
   2   1  16        0.91        2.84      1.45 o 
  -3   2  16        0.04        0.21      1.54 o 
  -2   2  16        0.13        0.74      1.51 o 
  -1   2  16        1.18        2.12      1.57 o 
   0   2  16        0.36        4.92      1.67 o 
   1   2  16        0.47        4.79      1.72 o 
  -1   3  16        0.37        1.64      1.33 o 
  -1  -4  17        2.62        2.38      1.72 o 
   0  -4  17        0.27        0.76      1.59 o 
  -2  -3  17        0.88        1.04      1.53 o 
  -1  -3  17        0.47       -0.24      1.35 o 
   0  -3  17        0.92        4.52      1.88 o 
   1  -3  17        1.66        2.75      1.83 o 
  -3  -2  17        1.53        0.18      1.43 o 
  -2  -2  17        0.48       -1.22      1.22 o 
  -1  -2  17        5.25        5.17      1.88 o 
   0  -2  17        0.07        0.26      1.53 o 
   1  -2  17        1.58        2.44      1.61 o 
  -3  -1  17        0.29       -0.84      1.35 o 
  -2  -1  17        3.91        5.88      1.78 o 
  -1  -1  17        0.00       -0.55      1.37 o 
   0  -1  17        4.10        9.61      2.22 o 
   1  -1  17        0.00        1.45      1.54 o 
  -3   0  17        1.98        2.17      1.54 o 
  -2   0  17        1.18        1.03      1.53 o 
  -1   0  17        5.65        4.76      1.93 o 
   0   0  17        0.10       -0.50      1.35 o 
   1   0  17        0.96        1.51      1.41 o 
  -2   1  17        1.41        2.73      1.86 o 
  -1   1  17        0.38        1.01      1.54 o 
   0   1  17        2.82        6.51      1.93 o 
                                                 
